# Supplementary material for: Predictor Variables and Screening Protocol for Depressive and Anxiety Disorders in Cancer Outpatients
Source: PLoS One. 2016 Mar 8;11(3):e0149421. doi: 10.1371/journal.pone.0149421 (PMC4783052; doi:10.1371/journal.pone.0149421)
Supplement: S1 Fig — (XLSX) [file pone.0149421.s001.xlsx]

## Sheet: Data
	D Statistic - Depression	Positive predictive value - Depression	Negative predictive value - Depression	Sensitivity - Depression	Specificity - Depression	Accuracy- Depression	ROC curve- AUC - Depression	D Statistic - Anxiety	Positive predictive value - Anxiety	Negative predictive value - Anxiety	Sensitivity - Anxiety	Specificity - Anxiety	Accuracy- Anxiety	ROC curve - AUC - Anxiety
1	0.413718	0.45	0.90625	0.545455	0.868263	0.815	0.773725	0.379227	0.659091	0.699634	0.514793	0.809322	0.68642	0.737564
2	0.436314	0.558824	0.89759	0.527778	0.908537	0.84	0.783494	0.374091	0.75	0.656028	0.489474	0.856481	0.684729	0.73567
3	0.418462	0.506667	0.886154	0.506667	0.886154	0.815	0.794174	0.356214	0.684211	0.697761	0.52907	0.816594	0.693267	0.737911
4	0.492537	0.52	0.92	0.6	0.892537	0.845	0.828335	0.349092	0.677165	0.697842	0.505882	0.825532	0.691358	0.717176
5	0.507556	0.640625	0.910714	0.577465	0.930091	0.8675	0.799628	0.260819	0.669492	0.629371	0.427027	0.821918	0.641089	0.669181
6	0.399677	0.380952	0.917722	0.551724	0.847953	0.805	0.766737	0.285714	0.647059	0.66436	0.442529	0.820513	0.659314	0.698302
7	0.541538	0.6	0.915625	0.64	0.901538	0.8525	0.821354	0.382955	0.666667	0.685039	0.555556	0.776786	0.678218	0.718776
8	0.399736	0.39726	0.920489	0.527273	0.872464	0.825	0.779974	0.266649	0.631148	0.658451	0.442529	0.806034	0.650246	0.679931
9	0.366265	0.439394	0.904192	0.47541	0.890855	0.8275	0.722303	0.285381	0.615385	0.679443	0.439024	0.8125	0.660891	0.67402
10	0.453003	0.481013	0.912773	0.575758	0.877246	0.8275	0.77808	0.377616	0.7	0.69708	0.522989	0.830435	0.69802	0.755557
11	0.375332	0.378788	0.919162	0.480769	0.882184	0.83	0.767683	0.308641	0.625	0.72242	0.490196	0.818548	0.693267	0.722041
12	0.445455	0.451613	0.908795	0.6	0.845455	0.8025	0.765823	0.315708	0.619403	0.69145	0.5	0.78481	0.667494	0.701156
13	0.445714	0.428571	0.931751	0.54	0.897143	0.8525	0.768686	0.285951	0.608333	0.681979	0.447853	0.804167	0.66005	0.683532
14	0.350083	0.380952	0.905045	0.428571	0.886628	0.8225	0.752829	0.380358	0.716667	0.712281	0.511905	0.85654	0.71358	0.740171
15	0.471183	0.5	0.916667	0.584615	0.886567	0.8375	0.800321	0.306818	0.65873	0.658273	0.466292	0.809735	0.658416	0.711816
16	0.366478	0.471429	0.890909	0.478261	0.888218	0.8175	0.754521	0.318157	0.656489	0.649819	0.469945	0.8	0.651961	0.710467
17	0.395764	0.408451	0.917933	0.517857	0.877907	0.8275	0.787427	0.28573	0.614035	0.709898	0.451613	0.825397	0.683047	0.681414
18	0.439829	0.472973	0.91411	0.555556	0.884273	0.8325	0.796076	0.401876	0.705036	0.67803	0.535519	0.813636	0.687345	0.738506
19	0.378403	0.413333	0.907692	0.508197	0.870206	0.815	0.761811	0.338866	0.638655	0.664336	0.44186	0.815451	0.65679	0.720972
20	0.560268	0.602941	0.930723	0.640625	0.919643	0.875	0.818894	0.371572	0.756303	0.683274	0.502793	0.868778	0.705	0.756844
21	0.343006	0.439394	0.89521	0.453125	0.889881	0.82	0.724935	0.348758	0.699115	0.702422	0.478788	0.85654	0.701493	0.711055
22	0.325621	0.430769	0.886567	0.424242	0.889222	0.8125	0.743558	0.327322	0.642276	0.695035	0.478788	0.816667	0.679012	0.704226
23	0.375	0.542857	0.872727	0.475	0.9	0.815	0.753516	0.266596	0.592857	0.645522	0.466292	0.752174	0.627451	0.676652
24	0.356409	0.479452	0.880734	0.472973	0.883436	0.8075	0.756239	0.28995	0.604478	0.677778	0.482143	0.775424	0.653465	0.697974
25	0.44472	0.528571	0.906061	0.544118	0.900602	0.84	0.78723	0.317806	0.677419	0.682143	0.485549	0.82684	0.680693	0.701887
26	0.4	0.514706	0.894578	0.5	0.9	0.83	0.778333	0.31823	0.677419	0.667857	0.474576	0.823789	0.670792	0.704697
27	0.434789	0.478261	0.915408	0.540984	0.893805	0.84	0.782896	0.366853	0.637931	0.748252	0.506849	0.835938	0.716418	0.742304
28	0.443522	0.421053	0.925926	0.571429	0.872093	0.83	0.780523	0.333959	0.661157	0.68662	0.473373	0.826271	0.679012	0.710638
29	0.54195	0.540984	0.941003	0.622642	0.919308	0.88	0.833424	0.365526	0.671875	0.695971	0.508876	0.818966	0.688279	0.744868
30	0.333693	0.453333	0.876923	0.459459	0.874233	0.7975	0.714724	0.337132	0.671875	0.702899	0.511905	0.822034	0.693069	0.731613
31	0.510184	0.472222	0.926829	0.586207	0.888889	0.845	0.80006	0.354605	0.608	0.70318	0.475	0.802419	0.67402	0.706949
32	0.565379	0.584416	0.928793	0.661765	0.903614	0.8625	0.832942	0.386547	0.708333	0.70979	0.505952	0.852941	0.70936	0.751969
33	0.442939	0.522388	0.90991	0.538462	0.904478	0.845	0.788772	0.413333	0.740458	0.714286	0.554286	0.851528	0.722772	0.732788
34	0.474702	0.487179	0.919255	0.59375	0.880952	0.835	0.779855	0.316913	0.603448	0.738676	0.482759	0.821705	0.699752	0.728914
35	0.380814	0.405797	0.915408	0.5	0.880814	0.8275	0.716518	0.277835	0.635593	0.672535	0.446429	0.816239	0.661692	0.669908
36	0.446927	0.448718	0.919255	0.57377	0.873156	0.8275	0.780043	0.392362	0.680672	0.742958	0.525974	0.84739	0.724566	0.734899
37	0.256323	0.363636	0.883234	0.380952	0.875371	0.7975	0.684118	0.312182	0.655738	0.695035	0.481928	0.823529	0.683168	0.692969
38	0.47679	0.519481	0.913313	0.588235	0.888554	0.8375	0.802644	0.416502	0.75	0.711111	0.559322	0.853333	0.723881	0.760641
39	0.50127	0.533333	0.92	0.606061	0.89521	0.8475	0.835624	0.34616	0.684211	0.677778	0.511236	0.813333	0.679901	0.731928
40	0.427139	0.508772	0.918367	0.508772	0.918367	0.86	0.777121	0.369678	0.652174	0.760417	0.520833	0.84556	0.729529	0.745998
41	0.521262	0.483516	0.92233	0.647059	0.858434	0.8225	0.81013	0.35622	0.704	0.687273	0.505747	0.836283	0.6925	0.713101
42	0.444785	0.444444	0.92378	0.561404	0.883382	0.8375	0.760652	0.292532	0.656	0.667857	0.468571	0.813043	0.664198	0.680662
43	0.349415	0.492958	0.87538	0.460526	0.888889	0.8075	0.758955	0.367706	0.70229	0.70632	0.538012	0.829694	0.705	0.713629
44	0.396758	0.506849	0.889908	0.506849	0.889908	0.82	0.772087	0.391706	0.721311	0.705674	0.51462	0.854077	0.710396	0.752007
45	0.49185	0.555556	0.914634	0.588235	0.903614	0.85	0.81033	0.271229	0.63964	0.679181	0.430303	0.832636	0.668317	0.692462
46	0.470468	0.528736	0.900958	0.597403	0.873065	0.82	0.796751	0.353846	0.671756	0.714815	0.533333	0.817797	0.700748	0.737335
47	0.379709	0.441176	0.906627	0.491803	0.887906	0.8275	0.773127	0.281805	0.616667	0.65625	0.427746	0.804255	0.644608	0.682552
48	0.497557	0.453608	0.924092	0.656716	0.840841	0.81	0.806105	0.327671	0.664234	0.677778	0.511236	0.799127	0.673219	0.713967
49	0.359611	0.416667	0.902439	0.483871	0.87574	0.815	0.752243	0.314099	0.65873	0.685921	0.488235	0.815451	0.677419	0.729713
50	0.352931	0.442857	0.893939	0.469697	0.883234	0.815	0.737979	0.251208	0.66129	0.630435	0.445652	0.805556	0.64	0.67575
51	0.334375	0.493151	0.865443	0.45	0.884375	0.7975	0.743008	0.390456	0.656934	0.710037	0.535714	0.802521	0.692118	0.748051
52	0.468828	0.517647	0.904762	0.594595	0.874233	0.8225	0.801111	0.349444	0.574627	0.733333	0.516779	0.776471	0.680693	0.702171
53	0.357274	0.411765	0.906627	0.474576	0.882698	0.8225	0.761544	0.338033	0.614173	0.715827	0.496815	0.802419	0.683951	0.729541
54	0.41393	0.493333	0.895385	0.521127	0.884498	0.82	0.789931	0.328257	0.695035	0.642308	0.513089	0.795238	0.660848	0.703849
55	0.419753	0.513889	0.896341	0.521127	0.893617	0.8275	0.800077	0.281237	0.595238	0.682143	0.457317	0.789256	0.655172	0.663687
56	0.456115	0.420455	0.923077	0.606557	0.849558	0.8125	0.79426	0.364183	0.692913	0.676259	0.494382	0.828194	0.681481	0.749033
57	0.406843	0.57377	0.890855	0.486111	0.920732	0.8425	0.779683	0.335866	0.690265	0.668966	0.448276	0.847162	0.674938	0.700995
58	0.397704	0.447368	0.904321	0.523077	0.874627	0.8175	0.771527	0.314117	0.685039	0.647482	0.47027	0.818182	0.659259	0.675647
59	0.499256	0.513158	0.92284	0.609375	0.889881	0.845	0.804967	0.337048	0.651163	0.694545	0.5	0.809322	0.680693	0.691942
60	0.49902	0.480519	0.928793	0.616667	0.882353	0.8425	0.804093	0.326566	0.690909	0.697279	0.460606	0.857741	0.695545	0.705305
61	0.380162	0.470588	0.88254	0.519481	0.860681	0.795	0.745065	0.286981	0.597015	0.607407	0.430108	0.752294	0.60396	0.678641
62	0.429116	0.474359	0.906832	0.552239	0.876877	0.8225	0.771749	0.315534	0.688	0.669065	0.483146	0.826667	0.674938	0.685983
63	0.372445	0.469697	0.898204	0.476923	0.895522	0.8275	0.762732	0.38141	0.646154	0.722628	0.525	0.811475	0.69802	0.727644
64	0.374107	0.5	0.878049	0.473684	0.888889	0.81	0.757716	0.256092	0.537879	0.663004	0.435583	0.747934	0.622222	0.671896
65	0.416017	0.506173	0.890282	0.539474	0.876543	0.8125	0.769067	0.443511	0.704225	0.727273	0.581395	0.820513	0.719212	0.758812
66	0.352814	0.461538	0.880597	0.428571	0.893939	0.8125	0.745779	0.321967	0.633588	0.684982	0.491124	0.795745	0.668317	0.677876
67	0.329613	0.39726	0.892966	0.453125	0.869048	0.8025	0.738909	0.378571	0.690647	0.68797	0.536313	0.809735	0.688889	0.765883
68	0.398202	0.380282	0.917933	0.5	0.872832	0.8225	0.782648	0.332543	0.626016	0.694737	0.469512	0.811475	0.67402	0.719262
69	0.462054	0.486842	0.916667	0.578125	0.883929	0.835	0.799619	0.307886	0.655738	0.66548	0.45977	0.816594	0.662531	0.681756
70	0.440613	0.457143	0.921212	0.551724	0.888889	0.84	0.788869	0.270622	0.609375	0.665468	0.45614	0.787234	0.647783	0.687528
71	0.382662	0.469388	0.920228	0.45098	0.925501	0.865	0.750576	0.307259	0.689655	0.662069	0.449438	0.842105	0.669951	0.672171
72	0.385701	0.476923	0.856716	0.392405	0.894081	0.795	0.756635	0.32751	0.683333	0.66548	0.465909	0.831111	0.670823	0.686986
73	0.387358	0.527027	0.877301	0.493671	0.890966	0.8125	0.786624	0.40994	0.708955	0.695167	0.536723	0.827434	0.699752	0.709654
74	0.409749	0.402597	0.919505	0.54386	0.865889	0.82	0.786916	0.29895	0.654676	0.666667	0.505556	0.787611	0.662562	0.694945
75	0.441921	0.4125	0.925	0.578947	0.862974	0.8225	0.762851	0.265053	0.570312	0.699275	0.467949	0.778226	0.658416	0.672963
76	0.381373	0.491228	0.906706	0.466667	0.914706	0.8475	0.787598	0.395218	0.707692	0.719424	0.541176	0.840336	0.715686	0.738505
77	0.381352	0.428571	0.882353	0.464789	0.866261	0.795	0.766257	0.366805	0.716667	0.689046	0.494253	0.851528	0.69727	0.762063
78	0.41157	0.380952	0.934718	0.521739	0.889831	0.8475	0.771033	0.330319	0.634328	0.701107	0.512048	0.794979	0.679012	0.721795
79	0.450105	0.575758	0.901198	0.535211	0.914894	0.8475	0.802774	0.290933	0.663866	0.636364	0.431694	0.81982	0.644444	0.704407
80	0.445074	0.5625	0.904762	0.529412	0.915663	0.85	0.800673	0.300433	0.65812	0.679443	0.455621	0.829787	0.673267	0.706743
81	0.45377	0.45122	0.918239	0.587302	0.866469	0.8225	0.760821	0.393909	0.704545	0.702206	0.534483	0.830435	0.70297	0.750742
82	0.392027	0.421875	0.91369	0.482143	0.892442	0.835	0.782003	0.347047	0.630252	0.731449	0.496689	0.824701	0.701493	0.731658
83	0.520764	0.461538	0.937888	0.642857	0.877907	0.845	0.814576	0.298418	0.61157	0.69395	0.4625	0.805785	0.669154	0.698418
84	0.418462	0.541667	0.890244	0.52	0.898462	0.8275	0.773662	0.356867	0.70073	0.660377	0.516129	0.810185	0.674129	0.71202
85	0.367225	0.439024	0.889937	0.507042	0.860182	0.7975	0.743418	0.366843	0.691057	0.718861	0.518293	0.841667	0.710396	0.739168
86	0.547583	0.582278	0.922118	0.647887	0.899696	0.855	0.846911	0.361795	0.755906	0.660584	0.507937	0.853774	0.690773	0.727084
87	0.534041	0.485294	0.942771	0.634615	0.899425	0.865	0.809571	0.275376	0.676471	0.665563	0.405882	0.858974	0.668317	0.704809
88	0.396072	0.526316	0.90379	0.47619	0.919881	0.85	0.773021	0.266917	0.603175	0.647482	0.436782	0.782609	0.633663	0.661054
89	0.368486	0.434783	0.903323	0.483871	0.884615	0.8225	0.770066	0.353552	0.676923	0.705882	0.52381	0.820513	0.696517	0.716971
90	0.344297	0.45679	0.874608	0.480519	0.863777	0.79	0.714768	0.38361	0.641379	0.689922	0.537572	0.773913	0.672457	0.722701
91	0.468315	0.426667	0.932308	0.592593	0.875723	0.8375	0.802879	0.292023	0.619469	0.676976	0.426829	0.820833	0.660891	0.700472
92	0.506288	0.506494	0.925697	0.619048	0.88724	0.845	0.818449	0.358103	0.653543	0.697842	0.497006	0.815126	0.683951	0.737167
93	0.490471	0.465909	0.923077	0.630769	0.859701	0.8225	0.789346	0.346472	0.691057	0.7	0.502959	0.837607	0.69727	0.731841
94	0.430556	0.493827	0.899687	0.555556	0.875	0.8175	0.754954	0.310872	0.637681	0.686567	0.511628	0.786325	0.669951	0.702258
95	0.483125	0.52	0.916923	0.590909	0.892216	0.8425	0.793753	0.320476	0.585366	0.751773	0.507042	0.806084	0.701235	0.713077
96	0.451464	0.507937	0.919881	0.542373	0.909091	0.855	0.817088	0.31875	0.663793	0.707746	0.48125	0.8375	0.695	0.700221
97	0.372293	0.45679	0.887147	0.506849	0.865443	0.8	0.758263	0.259506	0.586207	0.671329	0.419753	0.8	0.646766	0.674238
98	0.374203	0.5	0.892857	0.470588	0.903614	0.83	0.737952	0.353623	0.674603	0.698925	0.502959	0.826271	0.691358	0.734993
99	0.487013	0.505882	0.914286	0.614286	0.872727	0.8275	0.802468	0.419919	0.708333	0.704981	0.569832	0.814159	0.706173	0.774568
100	0.429116	0.474359	0.906832	0.552239	0.876877	0.8225	0.772377	0.396364	0.664286	0.730337	0.563636	0.805785	0.707617	0.75075
101	0.48	0.416667	0.939024	0.6	0.88	0.845	0.790457	0.269209	0.656863	0.627907	0.374302	0.84375	0.635236	0.686068
102	0.469298	0.530864	0.896552	0.565789	0.882716	0.8225	0.780661	0.38705	0.723404	0.670455	0.539683	0.819444	0.688889	0.737782
103	0.424975	0.487179	0.897516	0.535211	0.878419	0.8175	0.792478	0.3712	0.737226	0.670412	0.534392	0.832558	0.693069	0.74476
104	0.35098	0.402985	0.900901	0.45	0.882353	0.8175	0.754657	0.323126	0.698276	0.635739	0.433155	0.840909	0.653563	0.702022
105	0.452813	0.486842	0.91358	0.569231	0.883582	0.8325	0.790425	0.322782	0.6875	0.675862	0.450292	0.848485	0.679104	0.71086
106	0.428688	0.48	0.907692	0.545455	0.883234	0.8275	0.764721	0.3045	0.650794	0.679856	0.479532	0.811159	0.670792	0.700246
107	0.489216	0.436782	0.929712	0.633333	0.855882	0.8225	0.790294	0.279739	0.666667	0.66323	0.436782	0.835498	0.664198	0.690601
108	0.446753	0.5	0.903727	0.557143	0.881818	0.825	0.753247	0.40625	0.754545	0.734483	0.51875	0.8875	0.74	0.778581
109	0.387371	0.508197	0.899705	0.476923	0.910448	0.84	0.752331	0.29192	0.68	0.655914	0.469613	0.820628	0.663366	0.703116
110	0.42887	0.45679	0.909091	0.560606	0.868263	0.8175	0.756532	0.35457	0.64539	0.706107	0.541667	0.787234	0.684864	0.746244
111	0.396104	0.48	0.895385	0.514286	0.881818	0.8175	0.763853	0.365895	0.681481	0.707407	0.538012	0.816239	0.698765	0.750039
112	0.445729	0.441176	0.927711	0.555556	0.890173	0.845	0.738493	0.282745	0.663462	0.646667	0.394286	0.847162	0.65099	0.686243
113	0.454113	0.534247	0.905199	0.557143	0.89697	0.8375	0.776385	0.359851	0.652542	0.71831	0.490446	0.832653	0.699005	0.741643
114	0.422519	0.492958	0.905775	0.530303	0.892216	0.8325	0.766671	0.326082	0.635036	0.681481	0.50289	0.786325	0.665848	0.718788
115	0.478851	0.472973	0.92638	0.59322	0.88563	0.8425	0.81085	0.360144	0.664234	0.692884	0.526012	0.800866	0.683168	0.732029
116	0.337851	0.384615	0.889552	0.403226	0.881657	0.8075	0.735613	0.294193	0.601626	0.679856	0.453988	0.794118	0.65586	0.698438
117	0.431373	0.425	0.91875	0.566667	0.864706	0.82	0.748922	0.35213	0.64539	0.69962	0.535294	0.786325	0.680693	0.720421
118	0.360119	0.405063	0.900312	0.5	0.860119	0.8025	0.75486	0.344513	0.621212	0.69708	0.49697	0.792531	0.672414	0.726491
119	0.349936	0.43662	0.893617	0.469697	0.88024	0.8125	0.742039	0.324543	0.642857	0.672727	0.473684	0.804348	0.663342	0.720903
120	0.394578	0.492754	0.897281	0.5	0.894578	0.8275	0.762181	0.283553	0.669291	0.648746	0.464481	0.811659	0.655172	0.69649
121	0.453429	0.457143	0.924242	0.561404	0.889213	0.8425	0.796916	0.304515	0.666667	0.655914	0.460674	0.816964	0.659204	0.695728
122	0.447795	0.5	0.915663	0.548387	0.899408	0.845	0.795953	0.333171	0.652542	0.647887	0.435028	0.817778	0.649254	0.694862
123	0.482143	0.486842	0.916667	0.578125	0.883929	0.835	0.7643	0.291514	0.613139	0.669145	0.485549	0.772532	0.650246	0.698475
124	0.361607	0.413333	0.898462	0.484375	0.869048	0.8075	0.738165	0.38448	0.671875	0.724638	0.530864	0.826446	0.707921	0.750997
125	0.421927	0.467742	0.920118	0.517857	0.90407	0.85	0.775125	0.22767	0.559633	0.689189	0.398693	0.809524	0.654321	0.656886
126	0.461495	0.522388	0.915916	0.555556	0.905045	0.85	0.783854	0.27619	0.646552	0.652921	0.426136	0.822511	0.651106	0.69918
127	0.495257	0.536585	0.91195	0.611111	0.884146	0.835	0.777354	0.415024	0.701389	0.735409	0.597633	0.814655	0.723192	0.753332
128	0.570192	0.57971	0.936556	0.655738	0.914454	0.875	0.845665	0.311228	0.669355	0.68705	0.488235	0.823276	0.681592	0.708896
129	0.495652	0.478261	0.933535	0.6	0.895652	0.855	0.812016	0.331205	0.64	0.725	0.509554	0.818548	0.698765	0.733208
130	0.479924	0.432099	0.931034	0.614035	0.865889	0.83	0.77303	0.358183	0.681481	0.675373	0.513966	0.808036	0.677419	0.724322
131	0.446013	0.39759	0.927445	0.589286	0.854651	0.8175	0.810034	0.290478	0.603053	0.683824	0.478788	0.781513	0.657568	0.680085
132	0.41364	0.513514	0.892638	0.520548	0.889908	0.8225	0.781408	0.423633	0.729927	0.726592	0.578035	0.839827	0.727723	0.755014
133	0.443452	0.473684	0.91358	0.5625	0.880952	0.83	0.782738	0.338363	0.657895	0.721649	0.480769	0.843373	0.703704	0.707954
134	0.367179	0.474359	0.881988	0.493333	0.873846	0.8025	0.747508	0.308167	0.64	0.698925	0.487805	0.8125	0.680693	0.685436
135	0.455776	0.466667	0.92	0.57377	0.882006	0.835	0.757411	0.278859	0.64	0.672662	0.467836	0.806034	0.662531	0.687545
136	0.426471	0.419355	0.899408	0.433333	0.894118	0.825	0.777941	0.31708	0.568	0.718412	0.47651	0.786561	0.671642	0.68889
137	0.512312	0.527778	0.926829	0.612903	0.899408	0.855	0.803875	0.291621	0.666667	0.664311	0.457143	0.824561	0.665012	0.704847
138	0.348964	0.457143	0.887879	0.463768	0.885196	0.8125	0.706029	0.255669	0.653226	0.642857	0.447514	0.807175	0.64604	0.686193
139	0.372781	0.418919	0.904908	0.5	0.872781	0.815	0.760808	0.296679	0.603053	0.649635	0.451429	0.773913	0.634568	0.656237
140	0.453144	0.56338	0.899696	0.547945	0.905199	0.84	0.804533	0.376	0.669065	0.692884	0.531429	0.800866	0.684729	0.737367
141	0.328098	0.369863	0.902141	0.457627	0.865103	0.805	0.745166	0.357281	0.625899	0.743396	0.56129	0.791165	0.70297	0.715376
142	0.443658	0.514286	0.909091	0.545455	0.898204	0.84	0.797587	0.365741	0.724138	0.684211	0.482759	0.859031	0.695761	0.726104
143	0.34459	0.375	0.896875	0.47619	0.851632	0.7925	0.697188	0.37069	0.666667	0.708029	0.52381	0.815126	0.694581	0.734062
144	0.367434	0.424658	0.902141	0.492063	0.875371	0.815	0.740968	0.355499	0.62963	0.722222	0.53125	0.795918	0.691358	0.692569
145	0.40529	0.417722	0.912773	0.540984	0.864307	0.815	0.76776	0.399149	0.684211	0.722628	0.54491	0.825	0.710074	0.744605
146	0.388243	0.457831	0.876972	0.493506	0.860681	0.79	0.74036	0.388843	0.646259	0.692913	0.549133	0.77193	0.67581	0.742775
147	0.412263	0.45977	0.897764	0.555556	0.856707	0.8025	0.758088	0.35171	0.68	0.65748	0.539683	0.776744	0.665842	0.71058
148	0.495051	0.621622	0.898773	0.582278	0.912773	0.8475	0.8106	0.403226	0.708333	0.733333	0.52795	0.856557	0.725926	0.729556
149	0.41369	0.470588	0.903614	0.5	0.892857	0.83	0.774182	0.379747	0.633333	0.721569	0.572289	0.769874	0.688889	0.738877
150	0.412296	0.507246	0.900302	0.514706	0.89759	0.8325	0.770774	0.27717	0.592308	0.698182	0.48125	0.783673	0.664198	0.693287
151	0.387649	0.434211	0.904321	0.515625	0.872024	0.815	0.76902	0.341166	0.651163	0.712727	0.515337	0.813278	0.693069	0.720814
152	0.519345	0.526316	0.925926	0.625	0.892857	0.85	0.840309	0.37379	0.709402	0.71777	0.506098	0.858333	0.715347	0.757991
153	0.492288	0.512821	0.919255	0.606061	0.886228	0.84	0.804119	0.425448	0.691176	0.752809	0.5875	0.82716	0.73201	0.76192
154	0.46359	0.52381	0.901899	0.586667	0.876923	0.8225	0.796349	0.383239	0.642276	0.748252	0.523179	0.829457	0.716381	0.750321
155	0.440664	0.507042	0.908815	0.545455	0.89521	0.8375	0.784408	0.42574	0.649635	0.780303	0.605442	0.811024	0.735661	0.756245
156	0.393149	0.411765	0.918675	0.509091	0.884058	0.8325	0.754466	0.311925	0.6	0.695489	0.5	0.774059	0.663342	0.700327
157	0.287179	0.430556	0.865854	0.413333	0.873846	0.7875	0.706421	0.393939	0.702128	0.718631	0.572254	0.818182	0.712871	0.745887
158	0.465194	0.492308	0.925373	0.561404	0.90379	0.855	0.796711	0.371421	0.669492	0.701754	0.481707	0.83682	0.692308	0.767442
159	0.437739	0.485294	0.915663	0.540984	0.896755	0.8425	0.810943	0.285429	0.622807	0.665517	0.422619	0.817797	0.653465	0.69164
160	0.385542	0.472222	0.896341	0.5	0.885542	0.82	0.77733	0.301948	0.591667	0.708772	0.461039	0.804781	0.674074	0.698572
161	0.42549	0.5	0.914201	0.516667	0.908824	0.85	0.790123	0.285714	0.586207	0.645833	0.4	0.794872	0.628713	0.668129
162	0.47802	0.478873	0.927052	0.586207	0.891813	0.8475	0.811202	0.306869	0.694915	0.661972	0.460674	0.839286	0.671642	0.711507
163	0.49445	0.492754	0.930514	0.596491	0.897959	0.855	0.816889	0.41436	0.666667	0.737589	0.525641	0.835341	0.716049	0.751569
164	0.388704	0.393939	0.91018	0.464286	0.883721	0.825	0.774502	0.309865	0.618182	0.688136	0.425	0.828571	0.669136	0.692925
165	0.377373	0.421053	0.904321	0.507937	0.869436	0.8125	0.752791	0.316516	0.645161	0.669039	0.462428	0.810345	0.661728	0.720964
166	0.311756	0.375	0.89881	0.413793	0.883041	0.815	0.72807	0.290525	0.64	0.664286	0.45977	0.805195	0.65679	0.694218
167	0.327773	0.486111	0.865854	0.443038	0.884735	0.7975	0.722781	0.336757	0.635659	0.698182	0.49697	0.803347	0.678218	0.736499
168	0.392115	0.474576	0.912023	0.482759	0.909357	0.8475	0.785315	0.310922	0.634783	0.710801	0.467949	0.829268	0.689055	0.708266
169	0.551429	0.464789	0.948328	0.66	0.891429	0.8625	0.835057	0.382846	0.672	0.736655	0.531646	0.834677	0.716749	0.740422
170	0.371612	0.507463	0.885886	0.472222	0.89939	0.8225	0.756076	0.292447	0.633333	0.652482	0.436782	0.807018	0.646766	0.692851
171	0.472004	0.573034	0.88746	0.593023	0.878981	0.8175	0.794401	0.29489	0.596154	0.62753	0.502703	0.711009	0.615385	0.678381
172	0.450667	0.428571	0.925697	0.578947	0.87172	0.83	0.770626	0.310278	0.658537	0.671429	0.468208	0.817391	0.667494	0.704174
173	0.342262	0.376471	0.898413	0.5	0.842262	0.7875	0.717006	0.279172	0.578125	0.688406	0.4625	0.778689	0.653465	0.681842
174	0.397249	0.414634	0.908805	0.539683	0.857567	0.8075	0.730394	0.36579	0.735537	0.690141	0.502825	0.859649	0.703704	0.718529
175	0.443795	0.569444	0.893293	0.539474	0.904321	0.835	0.78261	0.387013	0.680851	0.714829	0.561404	0.806867	0.70297	0.763702
176	0.432812	0.516854	0.884244	0.560976	0.86478	0.8025	0.775196	0.369853	0.664062	0.718978	0.524691	0.820833	0.701493	0.719814
177	0.286613	0.4375	0.872024	0.394366	0.890578	0.8025	0.712316	0.27347	0.623077	0.67033	0.473684	0.788793	0.655087	0.678716
178	0.440873	0.4625	0.9125	0.569231	0.871642	0.8225	0.784684	0.302192	0.659259	0.641026	0.475936	0.791855	0.647059	0.693985
179	0.376349	0.428571	0.900929	0.507692	0.868657	0.81	0.757107	0.336653	0.715447	0.639286	0.465608	0.836449	0.662531	0.717188
180	0.395062	0.527778	0.884146	0.5	0.895062	0.82	0.766772	0.365815	0.666667	0.727273	0.534161	0.823045	0.707921	0.739432
181	0.474781	0.548387	0.920118	0.557377	0.917404	0.8625	0.785144	0.310488	0.663366	0.723333	0.446667	0.864542	0.708229	0.692366
182	0.377321	0.409836	0.920354	0.480769	0.896552	0.8425	0.765224	0.250796	0.651786	0.613014	0.392473	0.821101	0.623762	0.668789
183	0.321104	0.467532	0.860681	0.444444	0.871473	0.785	0.738593	0.326502	0.634328	0.692884	0.508982	0.790598	0.673317	0.701799
184	0.285899	0.347222	0.896341	0.423729	0.86217	0.7975	0.708435	0.270095	0.633333	0.651408	0.434286	0.80786	0.64604	0.681912
185	0.422549	0.492063	0.913947	0.516667	0.905882	0.8475	0.794975	0.292408	0.546154	0.742754	0.5	0.776515	0.679803	0.698529
186	0.463673	0.535714	0.898734	0.584416	0.879257	0.8225	0.768244	0.300993	0.656	0.679856	0.479532	0.814655	0.672457	0.710031
187	0.547425	0.605263	0.919753	0.638889	0.908537	0.86	0.82732	0.348307	0.661654	0.702602	0.52381	0.807692	0.689055	0.722074
188	0.487127	0.531646	0.906542	0.583333	0.887195	0.8325	0.810002	0.371765	0.723577	0.684397	0.5	0.85022	0.696296	0.760588
189	0.479949	0.542857	0.915152	0.575758	0.904192	0.85	0.823399	0.336693	0.729508	0.657244	0.478495	0.849315	0.679012	0.741563
190	0.476435	0.493976	0.914826	0.602941	0.873494	0.8275	0.791991	0.409403	0.686131	0.720149	0.556213	0.817797	0.708642	0.743072
191	0.406154	0.513158	0.888889	0.52	0.886154	0.8175	0.786995	0.311322	0.671642	0.660448	0.497238	0.800905	0.664179	0.705691
192	0.467975	0.505376	0.90228	0.61039	0.857585	0.81	0.774295	0.333923	0.656716	0.684015	0.508671	0.8	0.674938	0.709815
193	0.420387	0.507692	0.907463	0.515625	0.904762	0.8425	0.748372	0.282293	0.641667	0.673759	0.455621	0.815451	0.664179	0.694468
194	0.389357	0.431818	0.894231	0.535211	0.848024	0.7925	0.775718	0.329044	0.664062	0.676364	0.488506	0.812227	0.672457	0.708786
195	0.555871	0.450704	0.951368	0.666667	0.889205	0.8625	0.848071	0.350617	0.632479	0.715789	0.477419	0.825911	0.691542	0.720019
196	0.315853	0.402439	0.880503	0.464789	0.851064	0.7825	0.729783	0.368627	0.694656	0.708487	0.535294	0.827586	0.70398	0.737371
197	0.358824	0.384615	0.906832	0.5	0.858824	0.805	0.749657	0.438475	0.695035	0.694656	0.550562	0.808889	0.694789	0.767791
198	0.416944	0.397436	0.92236	0.553571	0.863372	0.82	0.772062	0.308726	0.59542	0.7	0.490566	0.780992	0.665835	0.701022
199	0.418627	0.454545	0.91018	0.5	0.894118	0.835	0.803137	0.363454	0.640625	0.745455	0.539474	0.816733	0.712159	0.738318
200	0.338656	0.414286	0.89697	0.460317	0.878338	0.8125	0.739862	0.317996	0.641667	0.718861	0.49359	0.82449	0.695761	0.713239
201	0.461985	0.5	0.91358	0.575758	0.886228	0.835	0.772999	0.248619	0.589744	0.691228	0.43949	0.804082	0.661692	0.664257
202	0.325541	0.46875	0.880952	0.428571	0.89697	0.815	0.738009	0.281456	0.640351	0.647059	0.417143	0.820175	0.645161	0.667772
203	0.4728	0.530303	0.919162	0.564516	0.908284	0.855	0.764006	0.363541	0.724138	0.701389	0.494118	0.863248	0.707921	0.734521
204	0.341425	0.402439	0.889937	0.485294	0.85241	0.79	0.717665	0.363614	0.65	0.705263	0.481481	0.82716	0.688889	0.71701
205	0.318632	0.410959	0.88685	0.447761	0.870871	0.8	0.721348	0.303187	0.672727	0.672355	0.435294	0.845494	0.672457	0.717024
206	0.449187	0.460317	0.928783	0.54717	0.902017	0.855	0.785139	0.323117	0.661654	0.665441	0.49162	0.800885	0.664198	0.708247
207	0.4958	0.48	0.929231	0.610169	0.88563	0.845	0.815572	0.325706	0.608	0.680851	0.457831	0.79668	0.658477	0.70548
208	0.413621	0.416667	0.920732	0.535714	0.877907	0.83	0.778239	0.398347	0.661871	0.753788	0.585987	0.808943	0.722084	0.743351
209	0.314706	0.369863	0.899083	0.45	0.864706	0.8025	0.736618	0.338578	0.694215	0.666667	0.469274	0.837004	0.674877	0.701191
210	0.496443	0.447368	0.935185	0.618182	0.878261	0.8425	0.80693	0.349281	0.654135	0.698885	0.517857	0.803419	0.68408	0.744215
211	0.425062	0.475	0.903125	0.550725	0.873112	0.8175	0.774552	0.392203	0.659259	0.702206	0.523529	0.805907	0.687961	0.712701
212	0.406433	0.47541	0.914454	0.5	0.906433	0.8475	0.771224	0.316706	0.65	0.683274	0.467066	0.820513	0.673317	0.702694
213	0.458388	0.540984	0.917404	0.540984	0.917404	0.86	0.788989	0.269941	0.621622	0.692833	0.433962	0.828571	0.673267	0.673907
214	0.318811	0.459016	0.884956	0.41791	0.900901	0.82	0.716082	0.345439	0.666667	0.701818	0.517647	0.814346	0.690418	0.719497
215	0.381645	0.361446	0.917981	0.535714	0.84593	0.8025	0.779771	0.351642	0.671756	0.710623	0.526946	0.818565	0.69802	0.741252
216	0.557843	0.519481	0.93808	0.666667	0.891176	0.8575	0.821642	0.319306	0.626087	0.725694	0.476821	0.829365	0.69727	0.705239
217	0.396391	0.413333	0.913846	0.525424	0.870968	0.82	0.776405	0.35486	0.694215	0.707746	0.502994	0.844538	0.703704	0.752867
218	0.447701	0.450704	0.924012	0.561404	0.886297	0.84	0.771853	0.371065	0.688	0.698182	0.508876	0.831169	0.695	0.742668
219	0.430157	0.442857	0.921212	0.54386	0.886297	0.8375	0.756151	0.296053	0.58871	0.708633	0.474026	0.794355	0.671642	0.708775
220	0.24	0.254237	0.897361	0.3	0.874286	0.8025	0.661629	0.34439	0.65873	0.705036	0.50303	0.820084	0.690594	0.709872
221	0.376463	0.481481	0.880878	0.506494	0.869969	0.8	0.759519	0.367951	0.678322	0.692308	0.548023	0.79646	0.687345	0.711941
222	0.599932	0.617284	0.931034	0.694444	0.905488	0.8675	0.847794	0.390646	0.699248	0.720588	0.550296	0.830508	0.71358	0.754242
223	0.493304	0.513889	0.917683	0.578125	0.895833	0.845	0.802339	0.297533	0.655172	0.688811	0.460606	0.831224	0.679104	0.692951
224	0.434625	0.5	0.913174	0.532258	0.902367	0.845	0.782115	0.317587	0.672727	0.684932	0.445783	0.847458	0.681592	0.721398
225	0.369608	0.459016	0.905605	0.466667	0.902941	0.8375	0.72799	0.309087	0.62069	0.719723	0.470588	0.825397	0.691358	0.721922
226	0.46545	0.550725	0.909366	0.558824	0.906627	0.8475	0.794826	0.302365	0.664062	0.67148	0.482955	0.812227	0.669136	0.712988
227	0.472474	0.5	0.92515	0.568966	0.903509	0.855	0.810294	0.282415	0.582734	0.672932	0.482143	0.755274	0.641975	0.703424
228	0.430101	0.439394	0.92515	0.537037	0.893064	0.845	0.768706	0.228318	0.567797	0.670175	0.416149	0.789256	0.640199	0.647468
229	0.35503	0.3875	0.903125	0.5	0.85503	0.8	0.748258	0.309801	0.6875	0.666667	0.488889	0.821429	0.673267	0.689667
230	0.36917	0.391304	0.915408	0.490909	0.878261	0.825	0.741765	0.392116	0.680328	0.733096	0.525316	0.840816	0.717122	0.73174
231	0.326637	0.369048	0.89557	0.484375	0.842262	0.785	0.737095	0.337615	0.651852	0.682836	0.508671	0.795652	0.672457	0.692178
232	0.321429	0.367647	0.906627	0.446429	0.875	0.815	0.705643	0.321995	0.636364	0.72242	0.496774	0.821862	0.696517	0.720955
233	0.40824	0.423077	0.913043	0.540984	0.867257	0.8175	0.764157	0.302423	0.669421	0.657244	0.455056	0.823009	0.660891	0.704644
234	0.459701	0.453488	0.917197	0.6	0.859701	0.8175	0.818255	0.312995	0.590164	0.706714	0.464516	0.8	0.671605	0.726957
235	0.399534	0.471429	0.89697	0.492537	0.888889	0.8225	0.764892	0.315856	0.637037	0.669118	0.488636	0.787879	0.658477	0.690469
236	0.405181	0.45	0.903125	0.537313	0.867868	0.8125	0.763951	0.314628	0.641026	0.684028	0.451807	0.824268	0.671605	0.687726
237	0.377866	0.409091	0.916168	0.490909	0.886957	0.8325	0.738551	0.311869	0.595041	0.737589	0.493151	0.809339	0.694789	0.672623
238	0.486919	0.507042	0.924012	0.590164	0.896755	0.85	0.805648	0.30893	0.619048	0.706522	0.490566	0.802469	0.679104	0.697029
239	0.454471	0.439024	0.921384	0.590164	0.864307	0.8225	0.800111	0.363335	0.666667	0.736486	0.486842	0.854902	0.717445	0.726446
240	0.29391	0.369231	0.898507	0.413793	0.880117	0.8125	0.719071	0.2892	0.643478	0.674825	0.443114	0.824786	0.665835	0.696232
241	0.324459	0.385542	0.88959	0.477612	0.846847	0.785	0.697683	0.264683	0.632	0.661871	0.456647	0.8	0.652605	0.671398
242	0.443501	0.52381	0.913947	0.532258	0.911243	0.8525	0.778584	0.418049	0.713043	0.757785	0.539474	0.869048	0.74505	0.739621
243	0.371295	0.4375	0.89375	0.507246	0.864048	0.8025	0.760913	0.310486	0.661417	0.669065	0.477273	0.812227	0.666667	0.700373
244	0.462438	0.542857	0.909091	0.558824	0.903614	0.845	0.779633	0.336229	0.664062	0.705455	0.512048	0.818565	0.692308	0.730674
245	0.378244	0.421687	0.899054	0.522388	0.855856	0.8	0.746067	0.36263	0.671329	0.708333	0.554913	0.799145	0.695332	0.709309
246	0.37686	0.478261	0.89426	0.485294	0.891566	0.8225	0.745991	0.303	0.62069	0.713793	0.464516	0.824701	0.687192	0.698644
247	0.368379	0.419355	0.914201	0.472727	0.895652	0.8375	0.748696	0.277134	0.603053	0.691176	0.484663	0.783333	0.662531	0.692191
248	0.391261	0.485294	0.891566	0.478261	0.89426	0.8225	0.741517	0.300117	0.710526	0.655052	0.45	0.850679	0.670823	0.686347
249	0.35618	0.4375	0.8875	0.492958	0.863222	0.7975	0.749433	0.383945	0.572414	0.765385	0.576389	0.762452	0.696296	0.743402
250	0.480541	0.575342	0.905199	0.575342	0.905199	0.845	0.809204	0.39123	0.687023	0.705455	0.526316	0.825532	0.699507	0.731881
251	0.331993	0.43038	0.878505	0.465753	0.862385	0.79	0.750304	0.342013	0.642857	0.675472	0.511364	0.781659	0.664198	0.702735
252	0.508929	0.506329	0.925234	0.625	0.883929	0.8425	0.781948	0.354027	0.681481	0.684015	0.519774	0.810573	0.683168	0.731235
253	0.469969	0.512195	0.908805	0.591549	0.878419	0.8275	0.782953	0.321185	0.646154	0.694853	0.502994	0.804255	0.679104	0.701292
254	0.445952	0.534247	0.902141	0.549296	0.896657	0.835	0.773578	0.321814	0.643939	0.69708	0.505952	0.802521	0.679803	0.715388
255	0.425071	0.444444	0.917683	0.542373	0.882698	0.8325	0.781475	0.31547	0.656934	0.686792	0.520231	0.79476	0.676617	0.699297
256	0.414902	0.461538	0.916418	0.517241	0.897661	0.8425	0.773392	0.34009	0.666667	0.645833	0.426966	0.830357	0.651741	0.709024
257	0.406596	0.444444	0.911585	0.52459	0.882006	0.8275	0.760312	0.2886	0.627119	0.677193	0.445783	0.814346	0.662531	0.704347
258	0.515262	0.535714	0.917722	0.633803	0.881459	0.8375	0.80149	0.3545	0.692913	0.703971	0.517647	0.833333	0.700495	0.710405
259	0.443758	0.470588	0.907937	0.57971	0.864048	0.815	0.779128	0.250209	0.623853	0.659864	0.404762	0.825532	0.650124	0.681631
260	0.338656	0.414286	0.89697	0.460317	0.878338	0.8125	0.722905	0.35062	0.655462	0.734982	0.509804	0.835341	0.711443	0.711325
261	0.474935	0.5	0.910828	0.605634	0.869301	0.8225	0.772251	0.357415	0.637795	0.746377	0.536424	0.81746	0.712159	0.707959
262	0.415999	0.507042	0.899696	0.521739	0.89426	0.83	0.769254	0.316437	0.663934	0.68662	0.476471	0.826271	0.679803	0.718584
263	0.374929	0.465753	0.892966	0.492754	0.882175	0.815	0.730636	0.354066	0.692913	0.67148	0.49162	0.826667	0.678218	0.720555
264	0.461765	0.52381	0.919881	0.55	0.911765	0.8575	0.816716	0.323615	0.677966	0.694737	0.479042	0.838983	0.689826	0.715047
265	0.490646	0.435897	0.934783	0.618182	0.872464	0.8375	0.783584	0.307753	0.661157	0.69395	0.481928	0.826271	0.68408	0.704554
266	0.420286	0.507246	0.903323	0.522388	0.897898	0.835	0.796177	0.364271	0.691057	0.708633	0.512048	0.838298	0.703242	0.739024
267	0.281924	0.378788	0.889222	0.403226	0.878698	0.805	0.711133	0.370169	0.702479	0.701068	0.502959	0.845494	0.701493	0.732029
268	0.406885	0.376471	0.920635	0.561404	0.845481	0.805	0.757429	0.272429	0.610169	0.659649	0.426036	0.803419	0.645161	0.676734
269	0.363372	0.472222	0.887195	0.478873	0.884498	0.8125	0.734835	0.288582	0.612613	0.702703	0.435897	0.828685	0.678133	0.658687
270	0.305298	0.333333	0.913174	0.431373	0.873926	0.8175	0.723889	0.293805	0.645161	0.657143	0.454545	0.807018	0.653465	0.682314
271	0.405115	0.406977	0.910828	0.555556	0.848665	0.8025	0.77693	0.485938	0.718519	0.757463	0.598765	0.842324	0.744417	0.795548
272	0.541042	0.471429	0.945455	0.647059	0.893983	0.8625	0.819456	0.247863	0.590909	0.656463	0.391566	0.810924	0.638614	0.668289
273	0.415155	0.515625	0.904762	0.507692	0.907463	0.8425	0.761102	0.316658	0.551181	0.718412	0.472973	0.777344	0.665842	0.691438
274	0.426614	0.422535	0.924012	0.545455	0.881159	0.835	0.774993	0.286759	0.598361	0.697509	0.462025	0.8	0.667494	0.698798
275	0.408284	0.444444	0.908537	0.516129	0.881657	0.825	0.769422	0.297331	0.669291	0.67029	0.482955	0.814978	0.669975	0.687652
276	0.367364	0.428571	0.905045	0.457627	0.894428	0.83	0.755952	0.305474	0.576642	0.707865	0.503185	0.765182	0.663366	0.696891
277	0.544115	0.545455	0.937126	0.631579	0.912536	0.8725	0.844688	0.317371	0.583333	0.738516	0.486111	0.80695	0.692308	0.709127
278	0.398087	0.382716	0.918495	0.54386	0.854227	0.81	0.758043	0.287708	0.659259	0.640741	0.478495	0.789954	0.646914	0.686338
279	0.478341	0.54023	0.900958	0.602564	0.875776	0.8225	0.794513	0.348665	0.68595	0.689046	0.48538	0.83691	0.688119	0.733886
280	0.435032	0.463415	0.908805	0.567164	0.867868	0.8175	0.783044	0.296067	0.65	0.639576	0.433333	0.811659	0.64268	0.704139
281	0.461676	0.479452	0.920489	0.57377	0.887906	0.84	0.799241	0.31621	0.666667	0.650558	0.483516	0.799087	0.65586	0.699049
282	0.387043	0.391892	0.917178	0.517857	0.869186	0.82	0.768688	0.373706	0.642276	0.733096	0.512987	0.824	0.705446	0.737287
283	0.440786	0.488372	0.901274	0.575342	0.865443	0.8125	0.770747	0.352838	0.7	0.686131	0.514124	0.828194	0.690594	0.7283
284	0.446588	0.507692	0.916418	0.540984	0.905605	0.85	0.760046	0.329957	0.661654	0.659259	0.488889	0.798206	0.66005	0.685572
285	0.432411	0.434783	0.924471	0.545455	0.886957	0.84	0.79307	0.323015	0.655738	0.690391	0.479042	0.822034	0.679901	0.687894
286	0.438955	0.432432	0.923313	0.561404	0.877551	0.8325	0.780114	0.342053	0.715596	0.683673	0.45614	0.866379	0.692308	0.730652
287	0.465368	0.533333	0.907692	0.571429	0.893939	0.8375	0.794805	0.300097	0.609375	0.70438	0.490566	0.794239	0.674129	0.713573
288	0.311454	0.373134	0.900901	0.431034	0.877193	0.8125	0.731725	0.280202	0.628319	0.696552	0.446541	0.827869	0.677419	0.692755
289	0.412629	0.478873	0.905775	0.523077	0.889552	0.83	0.74496	0.316429	0.681818	0.671642	0.505618	0.810811	0.675	0.725061
290	0.469494	0.453488	0.920382	0.609375	0.860119	0.82	0.780436	0.339881	0.658333	0.690391	0.475904	0.825532	0.680798	0.711949
291	0.424295	0.484848	0.913174	0.52459	0.899705	0.8425	0.77673	0.355709	0.622047	0.740072	0.523179	0.810277	0.70297	0.732221
292	0.388396	0.391304	0.92145	0.509434	0.878963	0.83	0.773911	0.401762	0.661157	0.666667	0.457143	0.822511	0.665025	0.748389
293	0.345943	0.450704	0.887538	0.463768	0.882175	0.81	0.750471	0.352637	0.634921	0.696751	0.487805	0.807531	0.677419	0.727677
294	0.31849	0.426471	0.879518	0.42029	0.882175	0.8025	0.730089	0.30569	0.61157	0.684397	0.453988	0.804167	0.662531	0.683282
295	0.377866	0.409091	0.916168	0.490909	0.886957	0.8325	0.744269	0.311101	0.64	0.68705	0.479042	0.809322	0.672457	0.697171
296	0.540737	0.5375	0.928125	0.651515	0.889222	0.85	0.800694	0.360746	0.669118	0.718045	0.548193	0.809322	0.701493	0.728971
297	0.44996	0.506024	0.902208	0.575342	0.874618	0.82	0.777135	0.356792	0.666667	0.688213	0.539326	0.790393	0.68059	0.736705
298	0.425664	0.413333	0.923077	0.553571	0.872093	0.8275	0.771984	0.257408	0.658333	0.620209	0.420213	0.812785	0.63145	0.675216
299	0.384344	0.4125	0.90625	0.52381	0.860534	0.8075	0.754486	0.395175	0.727273	0.698246	0.505747	0.857759	0.706897	0.764223
300	0.400422	0.569231	0.883582	0.486842	0.91358	0.8325	0.773514	0.374072	0.633588	0.755474	0.553333	0.811765	0.716049	0.73604
301	0.5	0.523256	0.914013	0.625	0.875	0.83	0.786691	0.350071	0.720588	0.655431	0.515789	0.821596	0.677419	0.703489
302	0.367768	0.467532	0.885449	0.493151	0.874618	0.805	0.765804	0.32596	0.69697	0.654412	0.494624	0.816514	0.668317	0.721851
303	0.44202	0.452055	0.920489	0.559322	0.882698	0.835	0.769969	0.327485	0.623077	0.664234	0.468208	0.787879	0.65099	0.722404
304	0.397131	0.4	0.921212	0.518519	0.878613	0.83	0.739189	0.27151	0.550388	0.715328	0.47651	0.771654	0.662531	0.696544
305	0.615864	0.506173	0.952978	0.732143	0.883721	0.8625	0.842868	0.278606	0.564516	0.666667	0.429448	0.775	0.635236	0.693198
306	0.417758	0.538462	0.883582	0.472973	0.907975	0.8275	0.796655	0.325455	0.669355	0.658363	0.463687	0.818584	0.661728	0.724675
307	0.409219	0.527778	0.890244	0.513514	0.895706	0.825	0.772633	0.314756	0.672131	0.678445	0.473988	0.827586	0.676543	0.71278
308	0.506215	0.455696	0.934579	0.631579	0.874636	0.84	0.822132	0.336801	0.635036	0.703008	0.524096	0.78903	0.679901	0.71953
309	0.38268	0.373333	0.92	0.518519	0.864162	0.8175	0.753827	0.26322	0.565574	0.676056	0.428571	0.783673	0.642857	0.665771
310	0.464096	0.52809	0.897106	0.594937	0.869159	0.815	0.788379	0.306608	0.643836	0.66537	0.522222	0.766816	0.657568	0.707708
311	0.357036	0.5	0.883929	0.450704	0.902736	0.8225	0.765508	0.315118	0.641026	0.678201	0.446429	0.823529	0.667488	0.710524
312	0.455274	0.62069	0.903509	0.521739	0.933535	0.8625	0.795416	0.284549	0.666667	0.652482	0.455556	0.817778	0.65679	0.677626
313	0.585714	0.507463	0.951952	0.68	0.905714	0.8775	0.812	0.309223	0.631579	0.714777	0.464516	0.832	0.691358	0.720077
314	0.337143	0.37931	0.918129	0.44	0.897143	0.84	0.740914	0.308422	0.616667	0.720848	0.48366	0.816	0.689826	0.697565
315	0.366162	0.32	0.929231	0.510638	0.855524	0.815	0.734193	0.275693	0.618644	0.66436	0.429412	0.810127	0.651106	0.660681
316	0.453922	0.542373	0.917889	0.533333	0.920588	0.8625	0.793652	0.276014	0.586207	0.675862	0.419753	0.803279	0.650246	0.696699
317	0.409054	0.447761	0.915916	0.517241	0.891813	0.8375	0.747807	0.327166	0.674797	0.690391	0.488235	0.82906	0.685644	0.732759
318	0.346734	0.376812	0.906344	0.45614	0.874636	0.815	0.74679	0.333904	0.608333	0.697183	0.459119	0.808163	0.670792	0.710842
319	0.374359	0.45679	0.880878	0.493333	0.864615	0.795	0.776923	0.383287	0.731884	0.683019	0.545946	0.830275	0.699752	0.757737
320	0.384605	0.515625	0.892857	0.478261	0.906344	0.8325	0.767087	0.353123	0.696721	0.683274	0.488506	0.838428	0.687345	0.692835
321	0.364604	0.492754	0.858006	0.419753	0.890282	0.795	0.752448	0.396806	0.664286	0.730769	0.570552	0.801688	0.7075	0.742008
322	0.432353	0.452055	0.917431	0.55	0.882353	0.8325	0.771495	0.308743	0.701613	0.65343	0.47541	0.830275	0.668329	0.705576
323	0.351779	0.36	0.913846	0.490909	0.86087	0.81	0.737049	0.264005	0.611111	0.700337	0.425806	0.832	0.676543	0.687032
324	0.441208	0.438202	0.913183	0.590909	0.850299	0.8075	0.786631	0.364568	0.643939	0.726937	0.534591	0.807377	0.699752	0.746274
325	0.38991	0.416667	0.923529	0.490196	0.899713	0.8475	0.741727	0.28978	0.638655	0.681979	0.457831	0.817797	0.669154	0.700937
326	0.418709	0.382716	0.924765	0.563636	0.855072	0.815	0.752991	0.263585	0.547826	0.702422	0.422819	0.796078	0.658416	0.658908
327	0.43682	0.589041	0.883792	0.530864	0.905956	0.83	0.781648	0.354801	0.754386	0.673611	0.477778	0.873874	0.696517	0.721438
328	0.4	0.392857	0.914557	0.55	0.85	0.805	0.77848	0.368871	0.710145	0.682836	0.535519	0.820628	0.692118	0.734065
329	0.48959	0.54321	0.909091	0.60274	0.88685	0.835	0.814922	0.377071	0.678571	0.684411	0.533708	0.8	0.682382	0.72554
330	0.44217	0.547945	0.889908	0.526316	0.898148	0.8275	0.784499	0.328759	0.623188	0.684211	0.505882	0.777778	0.663366	0.708499
331	0.3639	0.4	0.908824	0.436364	0.895652	0.8325	0.732754	0.325758	0.619048	0.707143	0.4875	0.804878	0.679803	0.71967
332	0.391659	0.4	0.910145	0.415094	0.904899	0.84	0.772688	0.317311	0.628099	0.681818	0.45509	0.8125	0.665848	0.701959
333	0.426262	0.561644	0.88685	0.525641	0.900621	0.8275	0.778189	0.298075	0.690476	0.65233	0.472826	0.823529	0.664198	0.699344
334	0.438214	0.521739	0.906344	0.537313	0.900901	0.84	0.770539	0.306862	0.662069	0.657692	0.518919	0.777273	0.659259	0.694698
335	0.383234	0.419753	0.899687	0.515152	0.859281	0.8025	0.736754	0.323465	0.645161	0.685921	0.479042	0.811966	0.673317	0.68503
336	0.480597	0.493671	0.919003	0.6	0.880597	0.835	0.791091	0.343779	0.681818	0.683824	0.511364	0.815789	0.683168	0.726471
337	0.431917	0.445783	0.911672	0.569231	0.862687	0.815	0.787118	0.282331	0.612069	0.673611	0.430303	0.811715	0.655941	0.697383
338	0.41821	0.435897	0.913043	0.548387	0.869822	0.82	0.789893	0.298739	0.629921	0.675182	0.473373	0.797414	0.660848	0.683226
339	0.450423	0.483516	0.902913	0.594595	0.855828	0.8075	0.736238	0.3596	0.654412	0.718045	0.542683	0.802521	0.696517	0.719356
340	0.453003	0.481013	0.912773	0.575758	0.877246	0.8275	0.794729	0.386694	0.676056	0.679537	0.536313	0.792793	0.678304	0.718309
341	0.331502	0.445783	0.870662	0.474359	0.857143	0.7825	0.741121	0.32931	0.664234	0.66171	0.5	0.794643	0.662562	0.722153
342	0.408432	0.414286	0.921212	0.527273	0.881159	0.8325	0.773254	0.370432	0.671756	0.684982	0.505747	0.813043	0.680693	0.703112
343	0.406838	0.532468	0.882353	0.518987	0.88785	0.815	0.76257	0.341458	0.690476	0.692857	0.50289	0.832618	0.692118	0.736417
344	0.452734	0.473684	0.916667	0.571429	0.881306	0.8325	0.800692	0.279814	0.635593	0.665493	0.441176	0.814655	0.656716	0.679581
345	0.481373	0.447368	0.919753	0.566667	0.876471	0.83	0.775245	0.290502	0.593985	0.682657	0.478788	0.774059	0.653465	0.682669
346	0.390203	0.43662	0.908815	0.508197	0.882006	0.825	0.763093	0.390339	0.736434	0.698182	0.533708	0.849558	0.710396	0.737884
347	0.381376	0.407407	0.905956	0.52381	0.857567	0.805	0.753733	0.341306	0.683333	0.681979	0.476744	0.835498	0.682382	0.709394
348	0.40253	0.464789	0.905775	0.515625	0.886905	0.8275	0.768973	0.335235	0.652893	0.723404	0.503185	0.829268	0.702233	0.717642
349	0.468828	0.517647	0.904762	0.594595	0.874233	0.8225	0.807225	0.306564	0.675439	0.659722	0.44	0.837004	0.664179	0.713886
350	0.495101	0.549296	0.917933	0.590909	0.904192	0.8525	0.825644	0.324681	0.618056	0.69112	0.526627	0.764957	0.665012	0.699465
351	0.333088	0.357143	0.924419	0.434783	0.898305	0.845	0.713093	0.238436	0.592	0.671429	0.445783	0.786611	0.646914	0.65909
352	0.414253	0.423729	0.888563	0.396825	0.89911	0.82	0.763412	0.403036	0.680672	0.698582	0.487952	0.838298	0.693267	0.760547
353	0.316263	0.375	0.896341	0.442623	0.867257	0.8025	0.735384	0.395771	0.695312	0.717391	0.532934	0.835443	0.710396	0.745254
354	0.347449	0.462687	0.888889	0.455882	0.891566	0.8175	0.747077	0.303919	0.573529	0.686567	0.481481	0.760331	0.648515	0.695617
355	0.462857	0.414286	0.936364	0.58	0.882857	0.845	0.797657	0.276601	0.6	0.653571	0.436047	0.785408	0.637037	0.688497
356	0.38253	0.465753	0.896024	0.5	0.88253	0.8175	0.765481	0.421169	0.73913	0.696629	0.557377	0.837838	0.711111	0.759649
357	0.407975	0.475	0.8875	0.513514	0.871166	0.805	0.772136	0.337338	0.685484	0.647482	0.464481	0.821918	0.659204	0.724854
358	0.375331	0.435897	0.897516	0.507463	0.867868	0.8075	0.776299	0.361392	0.718182	0.703072	0.475904	0.869198	0.707196	0.719607
359	0.444371	0.493671	0.906542	0.565217	0.879154	0.825	0.767612	0.283485	0.666667	0.659498	0.463277	0.817778	0.661692	0.68852
360	0.48495	0.533333	0.903226	0.615385	0.869565	0.82	0.780857	0.358592	0.72093	0.659341	0.5	0.833333	0.679104	0.71229
361	0.519779	0.494253	0.926518	0.651515	0.868263	0.8325	0.819611	0.357454	0.619048	0.741007	0.52	0.811024	0.70297	0.755367
362	0.398036	0.405405	0.917178	0.526316	0.87172	0.8225	0.757327	0.324377	0.590164	0.698582	0.458599	0.797571	0.665842	0.710804
363	0.428571	0.528571	0.9	0.528571	0.9	0.835	0.763203	0.281686	0.59542	0.69708	0.484472	0.782787	0.664198	0.706668
364	0.341091	0.343284	0.90991	0.433962	0.873199	0.815	0.742782	0.312905	0.61157	0.693662	0.459627	0.807377	0.669136	0.707421
365	0.380764	0.415385	0.916418	0.490909	0.889855	0.835	0.770883	0.305645	0.606838	0.6875	0.440994	0.811475	0.664198	0.711505
366	0.446904	0.46875	0.925595	0.545455	0.901449	0.8525	0.803373	0.333786	0.666667	0.708772	0.490798	0.834711	0.696296	0.710372
367	0.514154	0.558824	0.924699	0.603175	0.910979	0.8625	0.78058	0.327256	0.641379	0.674242	0.519553	0.773913	0.662592	0.704729
368	0.315539	0.3875	0.8875	0.462687	0.852853	0.7875	0.715746	0.274181	0.650794	0.643885	0.453039	0.802691	0.64604	0.687627
369	0.369026	0.391892	0.911043	0.5	0.868421	0.815	0.759453	0.350303	0.684211	0.721088	0.4875	0.854839	0.710784	0.740689
370	0.33687	0.338462	0.910448	0.423077	0.876437	0.8175	0.721485	0.285072	0.610169	0.682927	0.441718	0.809917	0.661728	0.705294
371	0.508824	0.537313	0.927928	0.6	0.908824	0.8625	0.810784	0.33648	0.634146	0.718861	0.496815	0.817814	0.693069	0.688964
372	0.368225	0.491803	0.876106	0.416667	0.905488	0.8175	0.762661	0.434383	0.669231	0.759124	0.568627	0.828685	0.730198	0.774767
373	0.306478	0.363636	0.904192	0.428571	0.877907	0.815	0.726121	0.340904	0.609375	0.727599	0.506494	0.802372	0.690418	0.73616
374	0.465296	0.43038	0.928349	0.596491	0.868805	0.83	0.766662	0.291667	0.655462	0.677193	0.458824	0.824786	0.670792	0.708255
375	0.446305	0.453125	0.928571	0.54717	0.899135	0.8525	0.779675	0.314244	0.615385	0.695971	0.490798	0.791667	0.669975	0.718707
376	0.388501	0.48	0.892308	0.507042	0.881459	0.815	0.756175	0.385008	0.704	0.698925	0.511628	0.840517	0.700495	0.749584
377	0.493456	0.471264	0.923323	0.630769	0.862687	0.825	0.824478	0.309461	0.617647	0.685185	0.497041	0.780591	0.662562	0.688832
378	0.319452	0.414286	0.887879	0.439394	0.877246	0.805	0.739929	0.30087	0.592308	0.715328	0.496774	0.787149	0.675743	0.695329
379	0.430111	0.526316	0.895062	0.540541	0.889571	0.825	0.766249	0.370112	0.659091	0.689781	0.505814	0.807692	0.679803	0.732641
380	0.44422	0.537313	0.906907	0.537313	0.906907	0.845	0.783313	0.387822	0.736	0.692857	0.516854	0.854626	0.706173	0.72279
381	0.43932	0.482759	0.900958	0.575342	0.862385	0.81	0.779146	0.320109	0.629371	0.684411	0.520231	0.772532	0.665025	0.688939
382	0.389403	0.447368	0.901235	0.515152	0.874251	0.815	0.777037	0.319797	0.637037	0.684015	0.502924	0.7897	0.668317	0.714183
383	0.350914	0.4	0.910448	0.464286	0.886628	0.8275	0.738761	0.337495	0.66129	0.694245	0.491018	0.821277	0.68408	0.73215
384	0.494505	0.554054	0.91411	0.594203	0.900302	0.8475	0.794212	0.268214	0.584615	0.699275	0.477987	0.781377	0.662562	0.68078
385	0.566329	0.5	0.93949	0.693548	0.872781	0.845	0.833628	0.322183	0.695312	0.663043	0.489011	0.824324	0.673267	0.733262
386	0.31342	0.4	0.88125	0.457143	0.854545	0.785	0.733593	0.331371	0.593985	0.736264	0.523179	0.788235	0.689655	0.734954
387	0.434621	0.587302	0.896142	0.513889	0.920732	0.8475	0.789592	0.342612	0.695312	0.682482	0.505682	0.827434	0.686567	0.708029
388	0.492706	0.462687	0.936937	0.596154	0.896552	0.8575	0.789539	0.323129	0.613445	0.723776	0.480263	0.818182	0.691358	0.71302
389	0.323529	0.385714	0.9	0.45	0.873529	0.81	0.72076	0.276891	0.573643	0.694245	0.465409	0.778226	0.65602	0.703435
390	0.404543	0.405063	0.915888	0.542373	0.86217	0.815	0.775859	0.2476	0.641026	0.614035	0.405405	0.806452	0.621891	0.653232
391	0.483267	0.484848	0.931138	0.581818	0.901449	0.8575	0.822503	0.420168	0.711864	0.732394	0.525	0.859504	0.726368	0.747991
392	0.407998	0.44	0.910769	0.532258	0.87574	0.8225	0.763839	0.289407	0.620968	0.689286	0.469512	0.804167	0.668317	0.686706
393	0.432821	0.525641	0.89441	0.546667	0.886154	0.8225	0.767097	0.300103	0.635036	0.660517	0.486034	0.781659	0.651961	0.695823
394	0.373526	0.4	0.880597	0.393939	0.883234	0.8025	0.74721	0.330349	0.625	0.693141	0.484848	0.8	0.671605	0.712557
395	0.470978	0.513158	0.91358	0.58209	0.888889	0.8375	0.777755	0.295307	0.606557	0.697509	0.465409	0.803279	0.669975	0.65237
396	0.413618	0.481481	0.896552	0.541667	0.871951	0.8125	0.766366	0.379801	0.679389	0.67029	0.494444	0.814978	0.673219	0.722114
397	0.456414	0.465116	0.910828	0.588235	0.861446	0.815	0.786853	0.372951	0.578571	0.740602	0.54	0.769531	0.684729	0.702637
398	0.465245	0.458333	0.926829	0.578947	0.886297	0.8425	0.784129	0.35931	0.661654	0.694853	0.51462	0.807692	0.683951	0.743447
399	0.390244	0.5	0.890244	0.5	0.890244	0.82	0.750932	0.33372	0.648855	0.710145	0.515152	0.809917	0.690418	0.695199
400	0.38313	0.428571	0.893204	0.541667	0.841463	0.7875	0.759316	0.289968	0.645161	0.651079	0.451977	0.804444	0.649254	0.697264
401	0.366475	0.455882	0.89759	0.476923	0.889552	0.8225	0.769414	0.334267	0.698276	0.643599	0.440217	0.841629	0.659259	0.714638
402	0.418155	0.472222	0.908537	0.53125	0.886905	0.83	0.737491	0.311159	0.643411	0.69708	0.5	0.805907	0.679901	0.698393
403	0.440199	0.442857	0.924242	0.553571	0.886628	0.84	0.80435	0.391455	0.675	0.731449	0.515924	0.841463	0.71464	0.761711
404	0.535967	0.485294	0.936747	0.611111	0.898844	0.86	0.782782	0.332383	0.677419	0.69395	0.494118	0.829787	0.688889	0.716437
405	0.407392	0.432836	0.918919	0.517857	0.889535	0.8375	0.775981	0.336921	0.628319	0.750865	0.496503	0.837838	0.716418	0.74228
406	0.511726	0.448718	0.937888	0.636364	0.875362	0.8425	0.818261	0.268111	0.631579	0.665505	0.428571	0.819742	0.65586	0.696921
407	0.369922	0.486486	0.883436	0.486486	0.883436	0.81	0.740217	0.369711	0.685039	0.690909	0.505814	0.826087	0.689055	0.747588
408	0.36715	0.394737	0.901235	0.483871	0.863905	0.805	0.735112	0.302283	0.661538	0.645756	0.472527	0.799087	0.650873	0.707788
409	0.398163	0.426829	0.90566	0.538462	0.859701	0.8075	0.757405	0.36967	0.640288	0.723881	0.546012	0.795082	0.695332	0.74301
410	0.464979	0.506667	0.913846	0.575758	0.889222	0.8375	0.762203	0.29444	0.666667	0.688581	0.45122	0.84322	0.6825	0.698042
411	0.45264	0.537313	0.90991	0.545455	0.907186	0.8475	0.792007	0.320502	0.663717	0.697917	0.462963	0.841004	0.688279	0.701164
412	0.515729	0.538462	0.931343	0.603448	0.912281	0.8675	0.794364	0.342819	0.675214	0.711806	0.487654	0.843621	0.701235	0.734455
413	0.36936	0.492958	0.884498	0.479452	0.889908	0.815	0.743852	0.333033	0.677419	0.695035	0.494118	0.830508	0.689655	0.708921
414	0.424107	0.485714	0.909091	0.53125	0.892857	0.835	0.789435	0.397943	0.69697	0.734317	0.560976	0.832636	0.722084	0.726253
415	0.472549	0.515152	0.922156	0.566667	0.905882	0.855	0.795882	0.335512	0.657895	0.724138	0.483871	0.843373	0.705446	0.735523
416	0.358788	0.44	0.892308	0.485294	0.873494	0.8075	0.728761	0.364928	0.690476	0.684588	0.497143	0.830435	0.68642	0.743789
417	0.351935	0.460317	0.896142	0.453125	0.89881	0.8275	0.740397	0.306513	0.606299	0.681004	0.463855	0.791667	0.657635	0.700843
418	0.354236	0.380282	0.911854	0.482143	0.872093	0.8175	0.73505	0.373207	0.666667	0.70073	0.511905	0.817021	0.689826	0.740121
419	0.409207	0.517241	0.909357	0.491803	0.917404	0.8525	0.775642	0.409149	0.655462	0.6875	0.464286	0.828452	0.678133	0.758494
420	0.320815	0.465753	0.868502	0.441558	0.879257	0.795	0.725303	0.277761	0.644068	0.65493	0.436782	0.815789	0.651741	0.698956
421	0.337403	0.333333	0.916914	0.428571	0.880342	0.825	0.693703	0.293361	0.619048	0.704626	0.484472	0.804878	0.678133	0.686292
422	0.37415	0.465753	0.877676	0.459459	0.880368	0.8025	0.764177	0.370869	0.723577	0.66548	0.486339	0.846154	0.683168	0.728659
423	0.339288	0.417722	0.88785	0.478261	0.861027	0.795	0.74942	0.293447	0.645669	0.672727	0.476744	0.804348	0.664179	0.694208
424	0.430392	0.477612	0.915916	0.533333	0.897059	0.8425	0.786299	0.329239	0.613636	0.70073	0.496933	0.790123	0.672414	0.721531
425	0.394783	0.358974	0.925466	0.538462	0.856322	0.815	0.752708	0.369663	0.56391	0.763636	0.535714	0.783582	0.698529	0.734496
426	0.349392	0.426471	0.888554	0.439394	0.883234	0.81	0.750295	0.324432	0.648438	0.692029	0.494048	0.809322	0.678218	0.69227
427	0.440794	0.530864	0.893417	0.558442	0.882353	0.82	0.781312	0.405643	0.673759	0.746212	0.58642	0.8107	0.720988	0.743536
428	0.399175	0.439024	0.902516	0.537313	0.861862	0.8075	0.742728	0.371925	0.692308	0.70696	0.529412	0.828326	0.702233	0.702423
429	0.278394	0.377049	0.893805	0.389831	0.888563	0.815	0.685521	0.295135	0.650407	0.677419	0.470588	0.814655	0.669154	0.686245
430	0.354406	0.415385	0.907463	0.465517	0.888889	0.8275	0.750832	0.300954	0.635593	0.679443	0.449102	0.819328	0.666667	0.691944
431	0.362957	0.397059	0.912651	0.482143	0.880814	0.825	0.751973	0.290646	0.638655	0.657244	0.439306	0.812227	0.651741	0.673764
432	0.414297	0.405063	0.919003	0.551724	0.862573	0.8175	0.772283	0.284287	0.616541	0.671587	0.479532	0.781116	0.653465	0.673391
433	0.528556	0.542857	0.930303	0.622951	0.905605	0.8625	0.813047	0.360361	0.637931	0.740351	0.5	0.833992	0.710723	0.737899
434	0.59369	0.554348	0.935065	0.71831	0.87538	0.8475	0.841795	0.272645	0.566176	0.704797	0.490446	0.764	0.658477	0.694653
435	0.536686	0.551282	0.925466	0.641791	0.894895	0.8525	0.823921	0.342864	0.700855	0.673684	0.468571	0.845815	0.681592	0.718972
436	0.415923	0.443038	0.909657	0.546875	0.869048	0.8175	0.751046	0.322464	0.66129	0.701439	0.49697	0.822785	0.689055	0.703289
437	0.446652	0.521739	0.909366	0.545455	0.901198	0.8425	0.775245	0.341436	0.687023	0.691176	0.517241	0.820961	0.689826	0.722506
438	0.329042	0.461538	0.883582	0.434783	0.89426	0.815	0.72409	0.283333	0.669231	0.638686	0.467742	0.802752	0.648515	0.66965
439	0.519416	0.493976	0.921136	0.621212	0.874251	0.8325	0.798993	0.354184	0.656	0.698925	0.493976	0.819328	0.685644	0.726241
440	0.463924	0.507246	0.918429	0.564516	0.899408	0.8475	0.804758	0.351293	0.666667	0.663158	0.448276	0.828947	0.664179	0.682933
441	0.496561	0.457627	0.944282	0.586957	0.909605	0.8725	0.79879	0.327572	0.614173	0.703971	0.4875	0.79918	0.675743	0.686283
442	0.402447	0.52381	0.89911	0.492537	0.90991	0.84	0.786921	0.31253	0.642276	0.696429	0.481707	0.8159	0.679901	0.694825
443	0.385714	0.375	0.922619	0.48	0.885714	0.835	0.775486	0.303887	0.621622	0.687285	0.43125	0.826446	0.669154	0.71338
444	0.425513	0.5	0.906061	0.530303	0.89521	0.835	0.772364	0.295747	0.590909	0.717391	0.5	0.785714	0.676471	0.708906
445	0.352055	0.428571	0.905045	0.457627	0.894428	0.83	0.742283	0.315959	0.711712	0.678082	0.456647	0.86087	0.687345	0.695678
446	0.311529	0.446154	0.880597	0.42029	0.891239	0.81	0.733088	0.378853	0.674603	0.688406	0.497076	0.822511	0.68408	0.727397
447	0.402688	0.436782	0.900958	0.550725	0.851964	0.8	0.765051	0.385763	0.703125	0.723636	0.542169	0.839662	0.717122	0.772393
448	0.525482	0.527027	0.929448	0.629032	0.89645	0.855	0.817093	0.416154	0.671875	0.709091	0.518072	0.822785	0.69727	0.759785
449	0.429205	0.5	0.905488	0.537313	0.891892	0.8325	0.782932	0.381867	0.659722	0.730038	0.572289	0.79668	0.70516	0.7318
450	0.394751	0.467742	0.911243	0.491525	0.903226	0.8425	0.765794	0.313043	0.651163	0.692308	0.5	0.807692	0.679104	0.70374
451	0.385205	0.515625	0.886905	0.464789	0.905775	0.8275	0.784066	0.383587	0.719008	0.707317	0.508772	0.85654	0.710784	0.762832
452	0.37407	0.428571	0.897833	0.5	0.868263	0.8075	0.761613	0.3305	0.644444	0.682836	0.505814	0.792208	0.669975	0.713415
453	0.365521	0.438356	0.889908	0.470588	0.876506	0.8075	0.753455	0.281314	0.674797	0.632509	0.44385	0.817352	0.64532	0.673371
454	0.316079	0.316456	0.912773	0.471698	0.84438	0.795	0.703551	0.303291	0.612903	0.655914	0.44186	0.792208	0.64268	0.686408
455	0.438235	0.464789	0.917933	0.55	0.888235	0.8375	0.763701	0.313397	0.672131	0.672598	0.471264	0.825328	0.672457	0.676613
456	0.456596	0.548387	0.914201	0.539683	0.916914	0.8575	0.798455	0.349953	0.690265	0.697917	0.472727	0.851695	0.695761	0.730568
457	0.4098	0.380952	0.920886	0.561404	0.848397	0.8075	0.758861	0.305466	0.674419	0.669091	0.488764	0.814159	0.670792	0.693077
458	0.33961	0.402597	0.894737	0.476923	0.862687	0.8	0.742572	0.326103	0.657343	0.680608	0.52809	0.785088	0.672414	0.728243
459	0.358274	0.439394	0.901198	0.467742	0.890533	0.825	0.742961	0.312416	0.642857	0.684411	0.520231	0.782609	0.669975	0.675192
460	0.313221	0.382353	0.888554	0.412698	0.875371	0.8025	0.725378	0.274022	0.587302	0.680702	0.448485	0.788618	0.652068	0.658873
461	0.492687	0.492063	0.934718	0.584906	0.907781	0.865	0.804633	0.31558	0.68	0.672598	0.480226	0.825328	0.674877	0.702371
462	0.27946	0.410959	0.868502	0.410959	0.868502	0.785	0.685686	0.341689	0.663793	0.714286	0.478261	0.843373	0.7	0.736742
463	0.346239	0.462963	0.904624	0.431034	0.915205	0.845	0.738632	0.30688	0.666667	0.667845	0.465909	0.821739	0.667488	0.712382
464	0.436012	0.515152	0.91018	0.53125	0.904762	0.845	0.793341	0.353236	0.661538	0.709091	0.518072	0.8159	0.693827	0.734466
465	0.391886	0.388889	0.920732	0.518519	0.872832	0.825	0.764237	0.311389	0.611111	0.720539	0.442953	0.835938	0.691358	0.718236
466	0.378431	0.405405	0.907975	0.5	0.870588	0.815	0.712794	0.317009	0.677686	0.684397	0.479532	0.831897	0.682382	0.722426
467	0.53315	0.52	0.932308	0.639344	0.893805	0.855	0.821195	0.346584	0.648855	0.698182	0.505952	0.806723	0.682266	0.71001
468	0.371569	0.432836	0.906907	0.483333	0.888235	0.8275	0.761299	0.31974	0.672727	0.708904	0.465409	0.851852	0.699005	0.699263
469	0.332806	0.373134	0.90991	0.454545	0.878261	0.82	0.737391	0.305867	0.566667	0.71831	0.459459	0.796875	0.673267	0.703213
470	0.427827	0.466667	0.910769	0.546875	0.880952	0.8275	0.785389	0.319035	0.707317	0.660777	0.47541	0.838565	0.674877	0.720561
471	0.417966	0.493151	0.902141	0.529412	0.888554	0.8275	0.768914	0.316017	0.674797	0.686833	0.48538	0.828326	0.683168	0.709406
472	0.368358	0.408451	0.908815	0.491525	0.876833	0.82	0.719121	0.317026	0.65942	0.618868	0.473958	0.777251	0.632754	0.710786
473	0.398268	0.4625	0.896875	0.528571	0.869697	0.81	0.749221	0.278192	0.6	0.659341	0.45614	0.775862	0.640199	0.655993
474	0.347222	0.453333	0.883077	0.472222	0.875	0.8025	0.752795	0.314844	0.65493	0.676806	0.522472	0.784141	0.669136	0.707391
475	0.468006	0.5	0.917178	0.578125	0.889881	0.84	0.762765	0.316976	0.625	0.689286	0.479042	0.80083	0.669118	0.708775
476	0.471883	0.561644	0.905199	0.569444	0.902439	0.8425	0.806	0.368251	0.680328	0.664286	0.468927	0.826667	0.669154	0.721589
477	0.330085	0.416667	0.884146	0.441176	0.873494	0.8	0.725815	0.302176	0.681416	0.644828	0.427778	0.838565	0.655087	0.71586
478	0.585703	0.575342	0.938838	0.677419	0.908284	0.8725	0.852166	0.331081	0.704	0.672598	0.488889	0.836283	0.682266	0.723143
479	0.470053	0.454545	0.925697	0.59322	0.876833	0.835	0.777549	0.365231	0.663551	0.687919	0.432927	0.850622	0.681481	0.738502
480	0.431839	0.471429	0.915152	0.540984	0.890855	0.8375	0.817883	0.330371	0.619048	0.708633	0.490566	0.804082	0.680693	0.686909
481	0.460079	0.432432	0.929448	0.581818	0.878261	0.8375	0.811199	0.349717	0.633333	0.72028	0.487179	0.824	0.694581	0.711845
482	0.347791	0.540984	0.873156	0.434211	0.91358	0.8225	0.745228	0.366343	0.714286	0.687732	0.530726	0.829596	0.696517	0.750198
483	0.48355	0.57971	0.909366	0.571429	0.912121	0.8525	0.791861	0.331224	0.634328	0.715867	0.524691	0.798354	0.688889	0.723188
484	0.394118	0.454545	0.91018	0.5	0.894118	0.835	0.775686	0.392847	0.691589	0.760135	0.510345	0.872093	0.741935	0.750523
485	0.348799	0.348485	0.922156	0.469388	0.877493	0.8275	0.740508	0.368584	0.669492	0.734266	0.509677	0.843373	0.715347	0.721191
486	0.441901	0.430233	0.917197	0.587302	0.854599	0.8125	0.789953	0.33112	0.668966	0.676923	0.535912	0.785714	0.674074	0.703367
487	0.406863	0.426667	0.913846	0.533333	0.873529	0.8225	0.764461	0.255122	0.524194	0.682143	0.422078	0.764	0.633663	0.666558
488	0.345404	0.380282	0.908815	0.473684	0.87172	0.815	0.755255	0.308889	0.619469	0.720137	0.460526	0.830709	0.692118	0.695125
489	0.446231	0.505747	0.897764	0.578947	0.867284	0.8125	0.783138	0.329037	0.627586	0.675472	0.514124	0.76824	0.658537	0.728306
490	0.468413	0.515625	0.922619	0.559322	0.909091	0.8575	0.797803	0.322079	0.669421	0.697183	0.48503	0.831933	0.688889	0.700815
491	0.359452	0.5	0.874233	0.474359	0.885093	0.805	0.749721	0.377152	0.669065	0.731061	0.567073	0.807531	0.709677	0.747193
492	0.385163	0.578947	0.886297	0.458333	0.926829	0.8425	0.793149	0.29043	0.658537	0.670251	0.468208	0.816594	0.666667	0.692254
493	0.397236	0.472973	0.898773	0.514706	0.88253	0.82	0.762646	0.346613	0.649254	0.708955	0.527273	0.801688	0.689055	0.710221
494	0.428571	0.378378	0.932515	0.56	0.868571	0.83	0.787086	0.322801	0.666667	0.67033	0.494382	0.806167	0.669136	0.694687
495	0.39521	0.485294	0.900602	0.5	0.89521	0.83	0.756941	0.381287	0.729508	0.702128	0.514451	0.857143	0.710396	0.745471
496	0.489065	0.5	0.931548	0.581818	0.907246	0.8625	0.794071	0.381322	0.682927	0.740214	0.535032	0.842105	0.722772	0.752129
497	0.477509	0.5	0.920245	0.587302	0.890208	0.8425	0.812939	0.373359	0.709677	0.690391	0.502857	0.843478	0.696296	0.733388
498	0.380088	0.432836	0.90991	0.491525	0.888563	0.83	0.77894	0.367904	0.696	0.672662	0.488764	0.831111	0.679901	0.752327
499	0.297359	0.414286	0.872727	0.408451	0.87538	0.7925	0.725309	0.338245	0.674419	0.66426	0.483333	0.814159	0.667488	0.717672
500	0.389638	0.3625	0.921875	0.537037	0.852601	0.81	0.772747	0.338659	0.669291	0.685921	0.494186	0.818966	0.680693	0.719742
501	0.453003	0.481013	0.912773	0.575758	0.877246	0.8275	0.777286	0.328326	0.650794	0.706093	0.5	0.817427	0.688889	0.718685
502	0.439445	0.557143	0.89697	0.534247	0.905199	0.8375	0.767752	0.386905	0.707317	0.711744	0.517857	0.847458	0.710396	0.766343
503	0.465086	0.432432	0.929448	0.581818	0.878261	0.8375	0.786166	0.278631	0.6	0.673993	0.467066	0.779661	0.650124	0.696317
504	0.441963	0.513514	0.904908	0.550725	0.891239	0.8325	0.775209	0.2657	0.61194	0.67658	0.485207	0.777778	0.655087	0.678252
505	0.426293	0.463415	0.90566	0.558824	0.86747	0.815	0.787961	0.302365	0.661417	0.658182	0.47191	0.808036	0.659204	0.691045
506	0.450137	0.521127	0.908815	0.552239	0.897898	0.84	0.796782	0.350274	0.68	0.71223	0.515152	0.831933	0.702233	0.739315
507	0.447917	0.548387	0.911243	0.53125	0.916667	0.855	0.789202	0.324798	0.641667	0.70318	0.478261	0.822314	0.684864	0.709859
508	0.386147	0.440476	0.89557	0.528571	0.857576	0.8	0.734372	0.355667	0.707143	0.641221	0.512953	0.803828	0.664179	0.732858
509	0.473961	0.527778	0.914634	0.575758	0.898204	0.845	0.792778	0.282066	0.649123	0.602787	0.393617	0.812207	0.61596	0.678809
510	0.417484	0.454545	0.900641	0.56338	0.854103	0.8025	0.764159	0.363238	0.586957	0.724528	0.525974	0.771084	0.677419	0.71532
511	0.413266	0.525	0.884375	0.531646	0.88162	0.8125	0.767085	0.382239	0.681159	0.725564	0.562874	0.814346	0.710396	0.753244
512	0.582839	0.480519	0.950464	0.698113	0.884726	0.86	0.847616	0.325948	0.663366	0.733553	0.452703	0.867704	0.716049	0.701122
513	0.344148	0.426667	0.886154	0.463768	0.870091	0.8	0.756666	0.25312	0.619718	0.634981	0.478261	0.755656	0.62963	0.67694
514	0.498259	0.614286	0.906061	0.581081	0.917178	0.855	0.803536	0.327216	0.686441	0.697183	0.48503	0.842553	0.69403	0.723509
515	0.422732	0.542373	0.903226	0.492308	0.919403	0.85	0.76845	0.276565	0.631579	0.653846	0.421053	0.816594	0.6475	0.668684
516	0.41437	0.523077	0.901493	0.507463	0.906907	0.84	0.770629	0.375704	0.680672	0.737762	0.519231	0.84739	0.720988	0.748606
517	0.344117	0.410714	0.889535	0.377049	0.902655	0.8225	0.735577	0.299193	0.632479	0.667832	0.43787	0.816239	0.657568	0.68736
518	0.410361	0.492754	0.903323	0.515152	0.89521	0.8325	0.773884	0.405648	0.756757	0.717687	0.502994	0.886555	0.728395	0.77893
519	0.418599	0.492754	0.906344	0.523077	0.895522	0.835	0.789277	0.286223	0.618644	0.667832	0.434524	0.809322	0.653465	0.673415
520	0.408144	0.356164	0.932722	0.541667	0.866477	0.8275	0.79146	0.226708	0.544	0.655797	0.417178	0.760504	0.620948	0.646054
521	0.407476	0.410256	0.916149	0.542373	0.865103	0.8175	0.760823	0.353896	0.682927	0.690647	0.494118	0.831169	0.688279	0.729244
522	0.319649	0.492063	0.863501	0.402597	0.900929	0.805	0.73071	0.329536	0.653846	0.690909	0.5	0.808511	0.679012	0.705648
523	0.314619	0.40678	0.891496	0.393443	0.896755	0.82	0.727187	0.266356	0.622807	0.680412	0.432927	0.821577	0.664198	0.669348
524	0.497679	0.555556	0.909091	0.608108	0.889571	0.8375	0.810272	0.358651	0.642336	0.713755	0.533333	0.79668	0.689655	0.71393
525	0.397321	0.43038	0.906542	0.53125	0.866071	0.8125	0.783296	0.240988	0.548387	0.640569	0.402367	0.762712	0.612346	0.642061
526	0.553799	0.573529	0.933735	0.639344	0.914454	0.8725	0.822477	0.353666	0.653846	0.728938	0.534591	0.815574	0.704715	0.741522
527	0.573897	0.609195	0.920128	0.679487	0.89441	0.8525	0.854177	0.294799	0.588652	0.669202	0.488235	0.752137	0.641089	0.703765
528	0.444727	0.515152	0.913174	0.539683	0.905045	0.8475	0.770642	0.324333	0.574627	0.728938	0.509934	0.777344	0.678133	0.687973
529	0.401578	0.42029	0.918429	0.517857	0.883721	0.8325	0.741487	0.316693	0.638655	0.707746	0.477987	0.82377	0.687345	0.721311
530	0.473684	0.42029	0.912387	0.5	0.883041	0.8275	0.815134	0.308246	0.609091	0.694915	0.426752	0.826613	0.671605	0.703982
531	0.336767	0.381579	0.901235	0.47541	0.861357	0.8025	0.723874	0.350831	0.666667	0.688645	0.502924	0.813853	0.681592	0.712329
532	0.377156	0.426471	0.909639	0.491525	0.88563	0.8275	0.736269	0.319087	0.631579	0.730104	0.48	0.833992	0.702233	0.722105
533	0.429284	0.542169	0.883281	0.54878	0.880503	0.8125	0.787372	0.310548	0.693548	0.648746	0.467391	0.826484	0.662531	0.717089
534	0.323099	0.478261	0.870091	0.434211	0.888889	0.8025	0.74068	0.344841	0.661972	0.64751	0.505376	0.778802	0.652605	0.723604
535	0.378334	0.441558	0.897833	0.507463	0.870871	0.81	0.760701	0.285657	0.6	0.698182	0.484472	0.786885	0.666667	0.694062
536	0.389191	0.466667	0.911765	0.482759	0.906433	0.845	0.741682	0.277368	0.601852	0.693878	0.419355	0.825911	0.669154	0.667601
537	0.471206	0.455446	0.913043	0.638889	0.832317	0.7975	0.792492	0.351411	0.641791	0.724907	0.5375	0.802469	0.69727	0.73194
538	0.357415	0.452055	0.889908	0.478261	0.879154	0.81	0.733745	0.394534	0.722689	0.722807	0.521212	0.861925	0.722772	0.744306
539	0.472591	0.484848	0.928144	0.571429	0.901163	0.855	0.805492	0.312139	0.654545	0.674576	0.428571	0.839662	0.669136	0.709333
540	0.503321	0.5	0.925466	0.619048	0.884273	0.8425	0.792285	0.29399	0.6	0.696864	0.45283	0.806452	0.668305	0.674334
541	0.463203	0.557143	0.906061	0.557143	0.906061	0.845	0.757576	0.244007	0.561404	0.712803	0.435374	0.804688	0.669975	0.67266
542	0.375351	0.4625	0.8875	0.506849	0.868502	0.8025	0.737757	0.296209	0.623188	0.686792	0.508876	0.777778	0.665012	0.681637
543	0.409223	0.38961	0.922601	0.545455	0.863768	0.82	0.76614	0.362748	0.620155	0.761029	0.551724	0.808594	0.715711	0.735867
544	0.372333	0.461538	0.901493	0.47619	0.896142	0.83	0.711931	0.331254	0.626984	0.726619	0.509677	0.811245	0.695545	0.713238
545	0.366405	0.481481	0.907514	0.448276	0.918129	0.85	0.775711	0.353383	0.711864	0.685315	0.482759	0.852174	0.693069	0.740732
546	0.316345	0.413333	0.883077	0.449275	0.867069	0.795	0.725382	0.374015	0.646617	0.747212	0.558442	0.810484	0.71393	0.727246
547	0.346726	0.41791	0.897898	0.451613	0.884615	0.8175	0.744775	0.328664	0.616667	0.684028	0.448485	0.8107	0.664216	0.69069
548	0.37102	0.546875	0.877976	0.460526	0.910494	0.825	0.77928	0.300021	0.642276	0.695035	0.478788	0.816667	0.679012	0.692557
549	0.36996	0.368421	0.916667	0.509091	0.86087	0.8125	0.718366	0.233499	0.585586	0.681507	0.411392	0.812245	0.655087	0.665798
550	0.378334	0.402299	0.897764	0.522388	0.843844	0.79	0.743176	0.302357	0.619835	0.676056	0.449102	0.806723	0.659259	0.695918
551	0.353405	0.382353	0.909639	0.464286	0.877907	0.82	0.7269	0.282394	0.647059	0.637324	0.427778	0.811659	0.640199	0.66967
552	0.316697	0.366197	0.902736	0.448276	0.868421	0.8075	0.715593	0.314775	0.587786	0.708487	0.49359	0.780488	0.669154	0.708497
553	0.441037	0.59375	0.895833	0.520548	0.920489	0.8475	0.776612	0.331639	0.655462	0.715789	0.490566	0.832653	0.69802	0.721778
554	0.448731	0.492958	0.914894	0.555556	0.893175	0.84	0.751119	0.356961	0.664234	0.692593	0.522989	0.802575	0.683047	0.748766
555	0.553662	0.597403	0.922601	0.647887	0.905775	0.86	0.807419	0.357707	0.680851	0.685824	0.539326	0.799107	0.68408	0.740545
556	0.462227	0.481013	0.915888	0.584615	0.877612	0.83	0.795798	0.320807	0.682927	0.684588	0.488372	0.830435	0.68408	0.712914
557	0.52451	0.506667	0.932308	0.633333	0.891176	0.8525	0.802868	0.274652	0.58871	0.682143	0.450617	0.789256	0.653465	0.666711
558	0.39047	0.507463	0.888889	0.478873	0.899696	0.825	0.782632	0.358235	0.672	0.696429	0.497041	0.826271	0.688889	0.739947
559	0.393491	0.462687	0.906907	0.5	0.893491	0.8325	0.775673	0.32906	0.663717	0.687285	0.451807	0.840336	0.680693	0.691398
560	0.39902	0.43662	0.911854	0.516667	0.882353	0.8275	0.78027	0.304686	0.608	0.672662	0.45509	0.792373	0.652605	0.70949
561	0.425887	0.5	0.91018	0.52381	0.902077	0.8425	0.766474	0.289149	0.572581	0.653846	0.417647	0.779167	0.629268	0.690207
562	0.364228	0.447368	0.885802	0.478873	0.87234	0.8025	0.761998	0.360985	0.686441	0.696113	0.48503	0.84188	0.693267	0.721041
563	0.434795	0.519481	0.897833	0.547945	0.88685	0.825	0.771522	0.323169	0.661538	0.690909	0.502924	0.811966	0.681481	0.716554
564	0.311646	0.371429	0.9	0.440678	0.870968	0.8075	0.718351	0.311054	0.606557	0.685512	0.453988	0.801653	0.661728	0.716808
565	0.418021	0.453333	0.910769	0.539683	0.878338	0.825	0.784631	0.283046	0.638462	0.675277	0.48538	0.795652	0.663342	0.660972
566	0.426202	0.493151	0.905199	0.537313	0.888889	0.83	0.799449	0.323673	0.697479	0.665505	0.463687	0.84141	0.674877	0.713716
567	0.408274	0.479452	0.902141	0.522388	0.885886	0.825	0.794967	0.356463	0.649573	0.722222	0.487179	0.835341	0.701235	0.739714
568	0.420026	0.439394	0.922156	0.527273	0.892754	0.8425	0.755362	0.382609	0.706349	0.706522	0.523529	0.840517	0.706468	0.743815
569	0.360632	0.453333	0.886154	0.478873	0.87538	0.805	0.768398	0.2521	0.536585	0.705036	0.445946	0.774704	0.653367	0.668919
570	0.392034	0.507937	0.89911	0.484848	0.907186	0.8375	0.774927	0.296512	0.65625	0.673913	0.482759	0.808696	0.668317	0.702577
571	0.399391	0.407407	0.912226	0.540984	0.858407	0.81	0.767107	0.336084	0.644928	0.698113	0.526627	0.790598	0.679901	0.719104
572	0.370264	0.444444	0.890282	0.507042	0.863222	0.8	0.763389	0.339379	0.704	0.65704	0.480874	0.83105	0.671642	0.711933
573	0.493137	0.468354	0.928349	0.616667	0.876471	0.8375	0.778873	0.289735	0.610169	0.662021	0.426036	0.805085	0.646914	0.699845
574	0.383333	0.384615	0.906832	0.5	0.858824	0.805	0.766373	0.308735	0.644628	0.679715	0.464286	0.816239	0.669154	0.684241
575	0.408184	0.455696	0.903427	0.537313	0.870871	0.815	0.765004	0.297619	0.614173	0.66548	0.453488	0.792373	0.64951	0.705703
576	0.352055	0.353659	0.90566	0.491525	0.844575	0.7925	0.730603	0.373194	0.671875	0.734767	0.5375	0.82996	0.714988	0.752441
577	0.51624	0.571429	0.921212	0.606061	0.91018	0.86	0.803529	0.335561	0.704545	0.623616	0.476923	0.8125	0.650124	0.69462
578	0.330734	0.4	0.886154	0.447761	0.864865	0.795	0.722827	0.34346	0.68	0.694737	0.494186	0.831933	0.690244	0.738614
579	0.516059	0.527027	0.917178	0.590909	0.89521	0.845	0.811128	0.331623	0.658915	0.65942	0.47486	0.80531	0.659259	0.718608
580	0.431373	0.516667	0.914706	0.516667	0.914706	0.855	0.814314	0.310495	0.641791	0.687732	0.505882	0.793991	0.672457	0.697875
581	0.443235	0.434211	0.92284	0.568966	0.874269	0.83	0.775459	0.339662	0.669421	0.712766	0.5	0.834025	0.699752	0.726174
582	0.521577	0.506173	0.9279	0.640625	0.880952	0.8425	0.806687	0.338528	0.643478	0.67128	0.43787	0.825532	0.663366	0.717788
583	0.471875	0.582278	0.894081	0.575	0.896875	0.8325	0.798926	0.332117	0.664122	0.702602	0.520958	0.811159	0.69	0.71882
584	0.381467	0.406593	0.899676	0.544118	0.837349	0.7875	0.747918	0.286074	0.620968	0.697509	0.475309	0.806584	0.674074	0.701293
585	0.563203	0.597403	0.925697	0.657143	0.906061	0.8625	0.813636	0.384503	0.701493	0.71161	0.549708	0.826087	0.708229	0.73093
586	0.445926	0.454545	0.904025	0.530303	0.874251	0.8175	0.808224	0.31131	0.603053	0.70696	0.496855	0.787755	0.673267	0.707737
587	0.392465	0.5	0.909884	0.474576	0.917889	0.8525	0.78985	0.379867	0.66087	0.695502	0.463415	0.8375	0.685644	0.741915
588	0.532152	0.539326	0.919614	0.657534	0.874618	0.835	0.799966	0.335289	0.656	0.708633	0.503067	0.820833	0.692308	0.71303
589	0.282517	0.324675	0.897833	0.431034	0.847953	0.7875	0.684916	0.26278	0.574627	0.663004	0.455621	0.760504	0.633907	0.675536
590	0.434515	0.5	0.91716	0.525424	0.909091	0.8525	0.791963	0.349033	0.654135	0.685185	0.505814	0.800866	0.674938	0.733728
591	0.468108	0.527027	0.911043	0.573529	0.894578	0.84	0.783288	0.43644	0.685039	0.776173	0.583893	0.843137	0.747525	0.77006
592	0.428718	0.540541	0.892638	0.533333	0.895385	0.8275	0.780062	0.350027	0.676259	0.69962	0.543353	0.803493	0.691542	0.713373
593	0.387649	0.434211	0.904321	0.515625	0.872024	0.815	0.747605	0.276346	0.617188	0.651079	0.448864	0.786957	0.640394	0.698395
594	0.479152	0.56962	0.900312	0.584416	0.894737	0.835	0.815327	0.349495	0.703704	0.679245	0.527778	0.818182	0.6875	0.732134
595	0.479353	0.441176	0.936747	0.588235	0.891117	0.8525	0.785044	0.347551	0.644628	0.700704	0.478528	0.822314	0.683951	0.700762
596	0.340592	0.467742	0.890533	0.439394	0.901198	0.825	0.72691	0.319513	0.647541	0.645161	0.44382	0.807175	0.645885	0.704954
597	0.434942	0.443182	0.910256	0.58209	0.852853	0.8075	0.797365	0.306837	0.69697	0.641026	0.484211	0.813953	0.659259	0.697381
598	0.474425	0.56	0.904615	0.575342	0.899083	0.84	0.808345	0.36294	0.646259	0.69112	0.542857	0.774892	0.674877	0.697178
599	0.300692	0.403226	0.893491	0.409836	0.890855	0.8175	0.688815	0.365454	0.70339	0.715789	0.506098	0.853556	0.712159	0.740177
600	0.478851	0.472973	0.92638	0.59322	0.88563	0.8425	0.818455	0.297066	0.693548	0.641844	0.459893	0.826484	0.657635	0.705512
601	0.532365	0.475	0.9375	0.655172	0.877193	0.845	0.812109	0.405056	0.645161	0.691756	0.481928	0.814346	0.677419	0.739297
602	0.35929	0.358209	0.918919	0.470588	0.876791	0.825	0.740575	0.310972	0.638655	0.664311	0.444444	0.813853	0.656716	0.696602
603	0.379591	0.409091	0.904192	0.457627	0.88563	0.8225	0.773821	0.361874	0.661417	0.695652	0.5	0.817021	0.684864	0.732013
604	0.317302	0.392857	0.895349	0.37931	0.900585	0.825	0.731045	0.392939	0.672	0.71223	0.512195	0.828452	0.699752	0.745381
605	0.510518	0.571429	0.925816	0.590164	0.920354	0.87	0.805455	0.355623	0.638889	0.737201	0.472603	0.847059	0.710723	0.696816
606	0.333538	0.421053	0.90379	0.421053	0.90379	0.835	0.731957	0.316456	0.597015	0.704797	0.5	0.779592	0.669136	0.693265
607	0.360094	0.382353	0.915663	0.481481	0.878613	0.825	0.723721	0.274758	0.606557	0.687943	0.45679	0.801653	0.663366	0.659651
608	0.360784	0.35443	0.900312	0.466667	0.85	0.7925	0.721789	0.320342	0.641667	0.6875	0.461078	0.821577	0.67402	0.711763
609	0.511406	0.5375	0.91875	0.623188	0.888218	0.8425	0.807106	0.279334	0.571429	0.667939	0.479042	0.744681	0.634328	0.662427
610	0.392205	0.394737	0.916667	0.526316	0.865889	0.8175	0.769705	0.318858	0.62963	0.702602	0.515152	0.790795	0.678218	0.723365
611	0.342193	0.382353	0.909639	0.464286	0.877907	0.82	0.73479	0.225714	0.560606	0.660517	0.445783	0.755274	0.627792	0.657948
612	0.397833	0.460317	0.910979	0.491525	0.900293	0.84	0.790074	0.366588	0.62931	0.741379	0.493243	0.833333	0.70936	0.747695
613	0.570508	0.5	0.944099	0.684211	0.886297	0.8575	0.844509	0.309216	0.613445	0.680702	0.445122	0.808333	0.660891	0.689274
614	0.344202	0.453125	0.892857	0.446154	0.895522	0.8225	0.725281	0.351642	0.65873	0.694545	0.497006	0.816239	0.683292	0.696611
615	0.464706	0.439024	0.924528	0.6	0.864706	0.825	0.791716	0.356899	0.686567	0.682836	0.519774	0.813333	0.68408	0.700128
616	0.479597	0.405797	0.942598	0.595745	0.883853	0.85	0.825026	0.325978	0.656	0.703571	0.49697	0.820833	0.688889	0.723004
617	0.490763	0.566265	0.902208	0.602564	0.888199	0.8325	0.807573	0.415988	0.717391	0.707865	0.559322	0.828947	0.711111	0.79946
618	0.495701	0.411765	0.945783	0.608696	0.887006	0.855	0.810366	0.328838	0.584071	0.7	0.431373	0.812	0.667494	0.679212
619	0.426923	0.472222	0.911585	0.539683	0.88724	0.8325	0.787339	0.324519	0.676471	0.630189	0.484211	0.791469	0.645885	0.721022
620	0.360964	0.421053	0.898148	0.492308	0.868657	0.8075	0.746912	0.407531	0.73913	0.70566	0.566667	0.838565	0.717122	0.760966
621	0.369608	0.382716	0.909091	0.516667	0.852941	0.8025	0.751005	0.30368	0.66129	0.667845	0.465909	0.818182	0.665848	0.709807
622	0.323623	0.333333	0.919162	0.44898	0.874644	0.8225	0.702454	0.296773	0.646018	0.702422	0.459119	0.835391	0.686567	0.698496
623	0.540196	0.481928	0.936909	0.666667	0.873529	0.8425	0.827794	0.36623	0.677419	0.698582	0.497041	0.831224	0.692118	0.713828
624	0.410956	0.445946	0.911043	0.532258	0.878698	0.825	0.786004	0.336825	0.630137	0.685824	0.528736	0.76824	0.665848	0.709683
625	0.395754	0.418605	0.904459	0.545455	0.850299	0.8	0.763881	0.358147	0.674242	0.677656	0.502825	0.811404	0.676543	0.73771
626	0.427087	0.482353	0.898413	0.561644	0.865443	0.81	0.756294	0.35899	0.666667	0.677903	0.511364	0.800885	0.674129	0.716839
627	0.321618	0.353846	0.913433	0.442308	0.87931	0.8225	0.72096	0.306431	0.620155	0.677536	0.473373	0.792373	0.659259	0.699307
628	0.427741	0.483333	0.920588	0.517857	0.909884	0.855	0.769051	0.347905	0.631579	0.706897	0.458599	0.82996	0.685644	0.723585
629	0.33168	0.392857	0.889241	0.485294	0.846386	0.785	0.717554	0.276974	0.59375	0.679715	0.457831	0.786008	0.652812	0.692257
630	0.436051	0.578947	0.906706	0.507692	0.928358	0.86	0.786843	0.349561	0.695312	0.690909	0.511494	0.829694	0.692308	0.72053
631	0.347067	0.40678	0.891496	0.393443	0.896755	0.82	0.735601	0.324376	0.590551	0.677536	0.457317	0.782427	0.650124	0.716942
632	0.528154	0.476744	0.933121	0.66129	0.866864	0.835	0.829118	0.354252	0.638462	0.721612	0.522013	0.807377	0.694789	0.722114
633	0.475096	0.472222	0.926829	0.586207	0.888889	0.845	0.791087	0.292957	0.619835	0.698582	0.46875	0.8107	0.674938	0.698665
634	0.376808	0.416667	0.882353	0.384615	0.895522	0.8125	0.745235	0.244897	0.628319	0.654237	0.410405	0.821277	0.647059	0.661357
635	0.360772	0.507692	0.883582	0.458333	0.902439	0.8225	0.740218	0.31015	0.656	0.684588	0.482353	0.816239	0.675743	0.708673
636	0.415686	0.444444	0.914634	0.533333	0.882353	0.83	0.777157	0.38375	0.6875	0.711191	0.52381	0.831224	0.703704	0.756705
637	0.447378	0.506667	0.907692	0.558824	0.888554	0.8325	0.760631	0.36031	0.72093	0.686347	0.522472	0.837838	0.6975	0.720898
638	0.47234	0.433735	0.927445	0.610169	0.86217	0.825	0.800363	0.291132	0.590551	0.673835	0.451807	0.783333	0.647783	0.692041
639	0.366071	0.415584	0.900929	0.5	0.866071	0.8075	0.761742	0.343226	0.619048	0.73913	0.52	0.809524	0.701493	0.700108
640	0.423379	0.548387	0.902367	0.507463	0.915916	0.8475	0.777218	0.327387	0.628788	0.686347	0.494048	0.791489	0.667494	0.721783
641	0.449479	0.575342	0.892966	0.545455	0.904025	0.835	0.798299	0.357293	0.664286	0.681818	0.525424	0.792952	0.675743	0.716893
642	0.439873	0.52	0.901538	0.549296	0.890578	0.83	0.772486	0.310694	0.643411	0.673913	0.479769	0.801724	0.664198	0.684447
643	0.449187	0.488372	0.904459	0.583333	0.865854	0.815	0.81648	0.344272	0.758065	0.622776	0.47	0.853659	0.664198	0.738476
644	0.449369	0.507042	0.911854	0.553846	0.895522	0.84	0.796625	0.329666	0.642336	0.701887	0.526946	0.791489	0.681592	0.726115
645	0.324862	0.424242	0.883234	0.41791	0.885886	0.8075	0.734458	0.347109	0.653226	0.705036	0.496933	0.820084	0.689055	0.703785
646	0.3618	0.445946	0.892638	0.485294	0.876506	0.81	0.731595	0.372051	0.709677	0.696429	0.508671	0.844156	0.700495	0.714139
647	0.470053	0.454545	0.925697	0.59322	0.876833	0.835	0.784085	0.296036	0.664	0.654676	0.463687	0.8125	0.657568	0.706062
648	0.488671	0.448718	0.931677	0.614035	0.874636	0.8375	0.804869	0.260922	0.577236	0.663082	0.430303	0.780591	0.636816	0.672865
649	0.294792	0.390625	0.892857	0.409836	0.884956	0.8125	0.710431	0.268323	0.66	0.677632	0.402439	0.858333	0.673267	0.69119
650	0.453047	0.493671	0.909657	0.573529	0.879518	0.8275	0.790375	0.325748	0.672131	0.678571	0.476744	0.826087	0.676617	0.730521
651	0.475398	0.43038	0.925234	0.586207	0.868421	0.8275	0.818764	0.30227	0.634921	0.645161	0.446927	0.79646	0.641975	0.706647
652	0.339717	0.386667	0.901538	0.47541	0.864307	0.805	0.73241	0.202591	0.552632	0.678201	0.403846	0.793522	0.64268	0.649082
653	0.393882	0.493506	0.888545	0.513514	0.880368	0.8125	0.738974	0.311712	0.674419	0.67148	0.488764	0.815789	0.672414	0.690047
654	0.408163	0.426471	0.915663	0.508772	0.886297	0.8325	0.803207	0.364612	0.72	0.694545	0.517241	0.845133	0.7025	0.750216
655	0.515395	0.52809	0.916399	0.643836	0.87156	0.83	0.814566	0.364273	0.697842	0.660377	0.518717	0.806452	0.673267	0.740912
656	0.408665	0.5	0.895706	0.521127	0.887538	0.8225	0.772871	0.346147	0.594406	0.718631	0.534591	0.765182	0.674877	0.701525
657	0.468828	0.517647	0.904762	0.594595	0.874233	0.8225	0.782499	0.302146	0.58042	0.693182	0.506098	0.753086	0.653563	0.704962
658	0.425	0.52381	0.886076	0.55	0.875	0.81	0.773516	0.375543	0.753968	0.67148	0.510753	0.857143	0.69727	0.762791
659	0.378555	0.377049	0.911504	0.433962	0.89049	0.83	0.76271	0.341575	0.641667	0.710801	0.48125	0.825911	0.690418	0.711365
660	0.496682	0.425	0.9375	0.62963	0.867052	0.835	0.803308	0.261411	0.672131	0.629893	0.44086	0.815668	0.64268	0.68657
661	0.467262	0.529412	0.915663	0.5625	0.904762	0.85	0.797247	0.273946	0.606299	0.650909	0.445087	0.781659	0.636816	0.698664
662	0.586891	0.571429	0.933544	0.695652	0.891239	0.8575	0.828298	0.297843	0.560976	0.68231	0.43949	0.777778	0.645	0.692053
663	0.439445	0.557143	0.89697	0.534247	0.905199	0.8375	0.803632	0.274234	0.648855	0.629091	0.454545	0.789954	0.635468	0.67463
664	0.352055	0.428571	0.905045	0.457627	0.894428	0.83	0.730628	0.363436	0.710744	0.699301	0.5	0.851064	0.702703	0.726832
665	0.393939	0.5	0.893939	0.5	0.893939	0.825	0.729004	0.339556	0.725664	0.678082	0.465909	0.864629	0.691358	0.707842
666	0.492754	0.471429	0.933333	0.6	0.892754	0.8525	0.819499	0.286894	0.631206	0.659004	0.5	0.767857	0.649254	0.68641
667	0.357739	0.403846	0.905172	0.388889	0.910405	0.84	0.754041	0.307575	0.672414	0.668966	0.448276	0.836207	0.669951	0.7121
668	0.408579	0.384615	0.915858	0.57377	0.834808	0.795	0.743484	0.337823	0.671642	0.682657	0.511364	0.80786	0.679012	0.71521
669	0.355743	0.405063	0.894081	0.484848	0.859281	0.7975	0.737865	0.317599	0.622222	0.687732	0.5	0.783898	0.665842	0.692086
670	0.396104	0.48	0.895385	0.514286	0.881818	0.8175	0.767273	0.380997	0.697842	0.696629	0.544944	0.815789	0.697044	0.721664
671	0.442857	0.470588	0.904762	0.571429	0.863636	0.8125	0.787338	0.365824	0.686567	0.702602	0.534884	0.818182	0.69727	0.725463
672	0.533482	0.532468	0.928793	0.640625	0.892857	0.8525	0.814709	0.409043	0.671756	0.756364	0.567742	0.828685	0.729064	0.732606
673	0.382386	0.487805	0.880503	0.512821	0.869565	0.8	0.742555	0.421224	0.657534	0.74031	0.588957	0.792531	0.710396	0.743095
674	0.405361	0.5	0.900602	0.507463	0.897898	0.8325	0.742885	0.313305	0.637097	0.69258	0.475904	0.813278	0.675676	0.709507
675	0.412365	0.474359	0.900621	0.536232	0.876133	0.8175	0.756754	0.327099	0.671875	0.689781	0.502924	0.818182	0.68408	0.707577
676	0.4146	0.430556	0.917683	0.534483	0.880117	0.83	0.761141	0.325871	0.674419	0.67509	0.491525	0.816594	0.674877	0.722844
677	0.413618	0.481481	0.896552	0.541667	0.871951	0.8125	0.760459	0.336084	0.606452	0.689516	0.549708	0.737069	0.657568	0.693307
678	0.425993	0.426667	0.92	0.551724	0.874269	0.8275	0.784105	0.305793	0.612403	0.676364	0.470238	0.788136	0.655941	0.686834
679	0.382271	0.455882	0.903614	0.492063	0.890208	0.8275	0.775493	0.319514	0.636364	0.708904	0.451613	0.838057	0.689055	0.68286
680	0.410591	0.481013	0.897196	0.535211	0.87538	0.815	0.772272	0.371549	0.661871	0.682836	0.519774	0.795652	0.675676	0.7365
681	0.479447	0.5	0.915094	0.602941	0.876506	0.83	0.796908	0.382702	0.691729	0.702206	0.531792	0.823276	0.698765	0.739871
682	0.496873	0.555556	0.933526	0.566038	0.930836	0.8825	0.823473	0.401886	0.734513	0.694158	0.482558	0.87069	0.705446	0.76104
683	0.42302	0.44186	0.907643	0.567164	0.855856	0.8075	0.762337	0.373077	0.653846	0.706522	0.512048	0.8125	0.689655	0.735443
684	0.40326	0.435294	0.901587	0.544118	0.855422	0.8025	0.764462	0.407389	0.582781	0.769841	0.60274	0.754864	0.699752	0.737731
685	0.467004	0.494505	0.906149	0.608108	0.858896	0.8125	0.786685	0.369336	0.715385	0.672727	0.508197	0.833333	0.68642	0.732736
686	0.491586	0.454545	0.931889	0.614035	0.877551	0.84	0.805918	0.322297	0.618705	0.715909	0.534161	0.780992	0.682382	0.704272
687	0.38	0.328767	0.920489	0.48	0.86	0.8125	0.764657	0.319955	0.630631	0.719178	0.460526	0.836653	0.694789	0.713733
688	0.423363	0.515625	0.907738	0.515625	0.907738	0.845	0.788365	0.385892	0.661417	0.69708	0.502994	0.816239	0.685786	0.730487
689	0.419608	0.484375	0.91369	0.516667	0.902941	0.845	0.799338	0.289491	0.519685	0.731884	0.471429	0.768061	0.665012	0.690112
690	0.407046	0.484848	0.907186	0.507937	0.89911	0.8375	0.718902	0.279817	0.628099	0.689286	0.466258	0.810924	0.670823	0.687805
691	0.384375	0.493671	0.872274	0.4875	0.875	0.7975	0.773652	0.359096	0.725806	0.689286	0.508475	0.85022	0.700495	0.737077
692	0.453402	0.520548	0.908257	0.558824	0.894578	0.8375	0.805501	0.372279	0.690476	0.710714	0.517857	0.836134	0.704433	0.737489
693	0.379383	0.461538	0.891304	0.507042	0.87234	0.8075	0.777538	0.346547	0.650407	0.708633	0.496894	0.820833	0.690773	0.737486
694	0.44275	0.42029	0.930514	0.557692	0.885057	0.8425	0.752653	0.361995	0.705357	0.726027	0.496855	0.865306	0.720297	0.716908
695	0.541001	0.525641	0.931677	0.650794	0.890208	0.8525	0.825797	0.367991	0.677686	0.730496	0.518987	0.840816	0.71464	0.721858
696	0.40422	0.406977	0.910828	0.555556	0.848665	0.8025	0.781828	0.342767	0.586207	0.716475	0.534591	0.757085	0.669951	0.732242
697	0.450468	0.45	0.91875	0.580645	0.869822	0.825	0.805259	0.292417	0.654135	0.662963	0.488764	0.795556	0.66005	0.701927
698	0.425691	0.402439	0.921384	0.568966	0.856725	0.815	0.775106	0.326298	0.656	0.694245	0.491018	0.817797	0.682382	0.712865
699	0.343304	0.423529	0.88254	0.493151	0.850153	0.785	0.750387	0.333325	0.690476	0.684588	0.497143	0.830435	0.68642	0.715152
700	0.421428	0.493333	0.901538	0.536232	0.885196	0.825	0.781383	0.362223	0.669231	0.699634	0.514793	0.816239	0.689826	0.732426
701	0.404079	0.477612	0.906907	0.507937	0.896142	0.835	0.782347	0.271847	0.635593	0.662021	0.436047	0.815451	0.654321	0.691193
702	0.442939	0.522388	0.90991	0.538462	0.904478	0.845	0.765098	0.309366	0.606838	0.714777	0.461039	0.818898	0.683824	0.701763
703	0.381385	0.4375	0.890625	0.5	0.863636	0.8	0.77381	0.292867	0.623932	0.66323	0.426901	0.814346	0.651961	0.68007
704	0.380321	0.461538	0.904478	0.483871	0.89645	0.8325	0.760713	0.326973	0.630252	0.700704	0.46875	0.81893	0.679901	0.722623
705	0.359142	0.463768	0.891239	0.470588	0.888554	0.8175	0.73257	0.336036	0.627907	0.659498	0.460227	0.793103	0.64951	0.714931
706	0.335931	0.444444	0.884146	0.457143	0.878788	0.805	0.736623	0.284248	0.656489	0.659341	0.480447	0.8	0.658416	0.70366
707	0.408575	0.45122	0.902516	0.544118	0.864458	0.81	0.794915	0.328103	0.638462	0.671533	0.479769	0.796537	0.660891	0.725738
708	0.393601	0.445946	0.904908	0.515625	0.877976	0.82	0.758626	0.360537	0.644068	0.719298	0.487179	0.82996	0.69727	0.719911
709	0.477521	0.476923	0.931343	0.574074	0.901734	0.8575	0.804191	0.335874	0.605042	0.722807	0.476821	0.814229	0.688119	0.661845
710	0.424119	0.527778	0.896341	0.527778	0.896341	0.83	0.796452	0.379883	0.657343	0.689655	0.537143	0.786026	0.678218	0.759129
711	0.483444	0.513889	0.920732	0.587302	0.896142	0.8475	0.765579	0.374585	0.666667	0.697674	0.556818	0.786026	0.68642	0.728816
712	0.37351	0.377778	0.906452	0.539683	0.833828	0.7875	0.740191	0.329839	0.672269	0.683099	0.470588	0.832618	0.679901	0.697765
713	0.434975	0.458824	0.907937	0.573529	0.861446	0.8125	0.797041	0.371503	0.684211	0.680147	0.511236	0.814978	0.681481	0.724497
714	0.382475	0.409836	0.908555	0.446429	0.895349	0.8325	0.752596	0.315323	0.650485	0.715719	0.440789	0.856	0.699005	0.6925
715	0.373577	0.394737	0.910494	0.508475	0.865103	0.8125	0.729808	0.279221	0.65812	0.672535	0.452941	0.82684	0.668329	0.699804
716	0.446986	0.544304	0.894081	0.558442	0.888545	0.825	0.789896	0.319303	0.631579	0.6917	0.551724	0.757576	0.669136	0.719893
717	0.468042	0.532468	0.907121	0.577465	0.890578	0.835	0.776831	0.316061	0.664062	0.672727	0.485714	0.811404	0.669975	0.726569
718	0.372645	0.5	0.880368	0.486842	0.885802	0.81	0.751442	0.358981	0.666667	0.690037	0.517241	0.806034	0.682266	0.740861
719	0.495154	0.45122	0.930818	0.627119	0.868035	0.8325	0.782892	0.346353	0.708029	0.661654	0.518717	0.814815	0.677419	0.735472
720	0.400602	0.507463	0.897898	0.5	0.900602	0.8325	0.776289	0.389125	0.692308	0.70979	0.493902	0.849372	0.704715	0.709601
721	0.376808	0.409639	0.902208	0.523077	0.853731	0.8	0.732882	0.330328	0.59292	0.686007	0.421384	0.813765	0.660099	0.705615
722	0.373306	0.486111	0.887195	0.486111	0.887195	0.815	0.761137	0.29798	0.661654	0.658182	0.483516	0.800885	0.659314	0.715633
723	0.549946	0.5625	0.9375	0.631579	0.918367	0.8775	0.842514	0.344846	0.648438	0.703971	0.50303	0.8125	0.68642	0.702817
724	0.328869	0.457627	0.891496	0.421875	0.904762	0.8275	0.744094	0.345958	0.675	0.65035	0.447514	0.826667	0.657635	0.740067
725	0.463567	0.530303	0.916168	0.555556	0.908012	0.8525	0.791084	0.387705	0.736842	0.721649	0.509091	0.875	0.725926	0.753947
726	0.611324	0.512821	0.947205	0.701754	0.889213	0.8625	0.822746	0.307359	0.622047	0.68231	0.473054	0.797468	0.663366	0.686974
727	0.385188	0.448718	0.897516	0.514706	0.870482	0.81	0.756467	0.278641	0.608	0.651246	0.436782	0.788793	0.637931	0.66129
728	0.458363	0.460674	0.913183	0.602941	0.855422	0.8125	0.797085	0.358693	0.658915	0.688645	0.5	0.810345	0.679104	0.719269
729	0.379334	0.434211	0.901235	0.507692	0.871642	0.8125	0.747256	0.317973	0.595238	0.727599	0.496689	0.799213	0.68642	0.713306
730	0.471205	0.432432	0.932515	0.592593	0.878613	0.84	0.780882	0.30518	0.616	0.650177	0.4375	0.793103	0.639706	0.698018
731	0.330392	0.42623	0.899705	0.433333	0.897059	0.8275	0.739681	0.346023	0.709402	0.697917	0.488235	0.855319	0.701235	0.739151
732	0.440168	0.506849	0.902141	0.536232	0.891239	0.83	0.764701	0.240265	0.573643	0.656934	0.440476	0.765957	0.630273	0.647441
733	0.373603	0.52381	0.88724	0.464789	0.908815	0.83	0.733315	0.332579	0.705426	0.67029	0.5	0.829596	0.681481	0.70938
734	0.479768	0.578125	0.91369	0.560606	0.919162	0.86	0.794547	0.273542	0.588235	0.708772	0.457516	0.804781	0.673267	0.677883
735	0.359054	0.521739	0.873112	0.461538	0.897516	0.8125	0.767399	0.231372	0.553846	0.676364	0.447205	0.762295	0.637037	0.663389
736	0.428507	0.507246	0.906344	0.530303	0.898204	0.8375	0.804096	0.354728	0.70339	0.705263	0.497006	0.851695	0.704715	0.740191
737	0.450593	0.442857	0.927273	0.563636	0.886957	0.8425	0.800053	0.280513	0.628099	0.685714	0.463415	0.810127	0.668329	0.686826
738	0.380722	0.35443	0.906542	0.482759	0.850877	0.7975	0.764721	0.396436	0.669231	0.721612	0.533742	0.820833	0.704715	0.761409
739	0.363476	0.475	0.878125	0.493506	0.869969	0.7975	0.723513	0.283653	0.654135	0.655678	0.480663	0.795556	0.655172	0.691324
740	0.382319	0.44	0.901538	0.507692	0.874627	0.815	0.770448	0.269481	0.649254	0.645756	0.47541	0.788288	0.646914	0.691935
741	0.481312	0.507937	0.928783	0.571429	0.909884	0.8625	0.779641	0.30967	0.635659	0.685921	0.485207	0.801688	0.669951	0.71726
742	0.519565	0.513158	0.929012	0.629032	0.890533	0.85	0.792231	0.319	0.66129	0.690391	0.485207	0.822034	0.681481	0.696448
743	0.425136	0.544118	0.894578	0.513889	0.905488	0.835	0.814278	0.39587	0.664179	0.712177	0.532934	0.810924	0.696296	0.74712
744	0.480053	0.514286	0.921212	0.580645	0.899408	0.85	0.805593	0.263122	0.61157	0.667845	0.440476	0.800847	0.65099	0.687847
745	0.330734	0.460317	0.88724	0.432836	0.897898	0.82	0.74098	0.308485	0.631579	0.667897	0.482759	0.786957	0.655941	0.684032
746	0.353887	0.38806	0.912913	0.472727	0.881159	0.825	0.755336	0.349908	0.634146	0.685714	0.46988	0.810127	0.669975	0.716995
747	0.359641	0.492063	0.875371	0.424658	0.902141	0.815	0.758892	0.358026	0.645669	0.708633	0.503067	0.81405	0.688889	0.735977
748	0.360795	0.328767	0.926606	0.5	0.860795	0.8175	0.72168	0.283557	0.638655	0.667832	0.444444	0.816239	0.659259	0.699122
749	0.486792	0.433735	0.930599	0.62069	0.862573	0.8275	0.780752	0.297858	0.606557	0.679577	0.448485	0.80083	0.657635	0.650945
750	0.508185	0.534247	0.923547	0.609375	0.89881	0.8525	0.817429	0.385343	0.691729	0.725926	0.554217	0.827004	0.71464	0.767284
751	0.441558	0.6	0.9	0.514286	0.927273	0.855	0.816364	0.340996	0.644628	0.691228	0.46988	0.820833	0.67734	0.710768
752	0.503731	0.473684	0.932099	0.62069	0.883041	0.845	0.799153	0.337307	0.701754	0.680556	0.465116	0.852174	0.686567	0.71895
753	0.423169	0.480392	0.885906	0.590361	0.832808	0.7825	0.764794	0.319409	0.654412	0.689139	0.517442	0.796537	0.677419	0.692265
754	0.430533	0.441558	0.916409	0.557377	0.873156	0.825	0.80028	0.311249	0.636364	0.688645	0.497041	0.79661	0.671605	0.707982
755	0.414444	0.449438	0.900322	0.56338	0.851064	0.8	0.748983	0.269612	0.62069	0.643411	0.494505	0.751131	0.635236	0.680776
756	0.229982	0.323077	0.886567	0.355932	0.870968	0.795	0.668821	0.359852	0.685484	0.705036	0.508982	0.834043	0.699005	0.72923
757	0.418444	0.390244	0.921384	0.561404	0.854227	0.8125	0.757711	0.284327	0.576923	0.677536	0.457317	0.772727	0.64532	0.694446
758	0.419608	0.413333	0.910769	0.516667	0.870588	0.8175	0.743456	0.326103	0.635659	0.673913	0.476744	0.798283	0.661728	0.704857
759	0.353387	0.467742	0.893491	0.446154	0.901493	0.8275	0.76062	0.311269	0.669421	0.691489	0.482143	0.829787	0.684864	0.703297
760	0.34459	0.4	0.898462	0.47619	0.866469	0.805	0.707433	0.225799	0.564516	0.651246	0.416667	0.772152	0.624691	0.628848
761	0.409749	0.402597	0.919505	0.54386	0.865889	0.82	0.746688	0.296068	0.621849	0.701389	0.4625	0.817814	0.678133	0.700013
762	0.507813	0.534884	0.914013	0.630137	0.877676	0.8325	0.808722	0.396712	0.721429	0.691729	0.551913	0.825112	0.70197	0.759856
763	0.571429	0.515625	0.949405	0.66	0.911429	0.88	0.812543	0.298029	0.626984	0.688406	0.478788	0.801688	0.669154	0.684597
764	0.33318	0.410959	0.892966	0.461538	0.871642	0.805	0.733525	0.241289	0.604651	0.65942	0.453488	0.781116	0.641975	0.667432
765	0.353473	0.483871	0.887574	0.441176	0.903614	0.825	0.765415	0.396121	0.7	0.726937	0.551515	0.834746	0.718204	0.752652
766	0.485714	0.554054	0.911043	0.585714	0.9	0.845	0.80487	0.334858	0.669231	0.688645	0.505814	0.813853	0.682382	0.709987
767	0.514811	0.488372	0.926752	0.646154	0.868657	0.8325	0.792583	0.348802	0.681159	0.693182	0.537143	0.806167	0.689055	0.73713
768	0.392821	0.506667	0.886154	0.506667	0.886154	0.815	0.762831	0.338869	0.617647	0.690566	0.506024	0.778723	0.665835	0.708459
769	0.396078	0.430556	0.911585	0.516667	0.879412	0.825	0.767181	0.340818	0.672131	0.686833	0.482353	0.828326	0.682382	0.729581
770	0.397236	0.472973	0.898773	0.514706	0.88253	0.82	0.756068	0.306729	0.636364	0.679389	0.52	0.773913	0.664198	0.697684
771	0.407182	0.513889	0.893293	0.513889	0.893293	0.825	0.779789	0.376777	0.692308	0.667939	0.532258	0.799087	0.676543	0.722491
772	0.438903	0.462687	0.921922	0.54386	0.895044	0.845	0.790701	0.366692	0.699115	0.705085	0.475904	0.859504	0.703431	0.738091
773	0.408569	0.435484	0.923077	0.509434	0.899135	0.8475	0.780191	0.310645	0.681416	0.686207	0.458333	0.846809	0.684864	0.722931
774	0.36992	0.438356	0.899083	0.492308	0.877612	0.815	0.736556	0.316018	0.681034	0.684932	0.461988	0.843882	0.683824	0.708656
775	0.455357	0.5	0.914634	0.5625	0.892857	0.84	0.773065	0.333333	0.692308	0.683099	0.473684	0.843478	0.685786	0.740241
776	0.432825	0.532609	0.87987	0.569767	0.863057	0.8	0.779088	0.366131	0.717557	0.659341	0.502674	0.829493	0.678218	0.729821
777	0.335046	0.415584	0.888545	0.470588	0.864458	0.7975	0.688319	0.387871	0.691729	0.70632	0.538012	0.822511	0.701493	0.748792
778	0.383436	0.493333	0.886154	0.5	0.883436	0.8125	0.775763	0.341334	0.689922	0.6787	0.5	0.824561	0.682266	0.749291
779	0.515844	0.561644	0.920489	0.61194	0.903904	0.855	0.791224	0.30924	0.672131	0.677305	0.473988	0.82684	0.675743	0.72282
780	0.481589	0.492063	0.931751	0.574074	0.907514	0.8625	0.795601	0.28998	0.61157	0.714286	0.480519	0.809717	0.683292	0.69067
781	0.350216	0.452055	0.88685	0.471429	0.878788	0.8075	0.724481	0.377582	0.662252	0.687747	0.558659	0.773333	0.678218	0.743581
782	0.422919	0.492537	0.90991	0.52381	0.89911	0.84	0.775069	0.283877	0.648438	0.654545	0.466292	0.8	0.652605	0.685171
783	0.409524	0.463415	0.899371	0.542857	0.866667	0.81	0.770909	0.365653	0.664	0.731183	0.525316	0.829268	0.710396	0.74278
784	0.399379	0.38806	0.915916	0.481481	0.881503	0.8275	0.781979	0.336387	0.690476	0.692029	0.505814	0.830435	0.691542	0.713574
785	0.406136	0.482759	0.888179	0.545455	0.860681	0.8	0.752483	0.293377	0.633588	0.675277	0.48538	0.792208	0.661692	0.697207
786	0.393259	0.448718	0.900621	0.522388	0.870871	0.8125	0.76032	0.335863	0.646154	0.692308	0.5	0.804255	0.677419	0.715277
787	0.416919	0.415584	0.916409	0.542373	0.868035	0.82	0.794349	0.348884	0.628788	0.728938	0.528662	0.802419	0.696296	0.723263
788	0.473254	0.404762	0.933544	0.618182	0.855072	0.8225	0.759236	0.289936	0.62037	0.672297	0.408537	0.829167	0.658416	0.698596
789	0.380399	0.435484	0.914201	0.482143	0.898256	0.84	0.737256	0.338878	0.692308	0.715719	0.458599	0.869919	0.709677	0.718485
790	0.439383	0.459459	0.917178	0.557377	0.882006	0.8325	0.791092	0.335918	0.64	0.712766	0.496894	0.817073	0.690418	0.696679
791	0.311795	0.484375	0.869048	0.413333	0.898462	0.8075	0.728041	0.363241	0.704	0.688172	0.502857	0.838428	0.693069	0.729427
792	0.407552	0.475	0.896875	0.535211	0.87234	0.8125	0.771929	0.382126	0.652482	0.686792	0.525714	0.787879	0.674877	0.726477
793	0.460966	0.5	0.918182	0.564516	0.89645	0.845	0.759711	0.35973	0.677419	0.713262	0.512195	0.832636	0.702233	0.721475
794	0.539435	0.546667	0.929231	0.640625	0.89881	0.8575	0.80485	0.317608	0.688889	0.659259	0.502703	0.809091	0.669136	0.69932
795	0.455895	0.561644	0.899083	0.554054	0.90184	0.8375	0.76484	0.307903	0.708661	0.636364	0.473684	0.825472	0.659204	0.719326
796	0.52753	0.518987	0.928349	0.640625	0.886905	0.8475	0.817778	0.295801	0.609589	0.698039	0.536145	0.757447	0.665835	0.694917
797	0.522007	0.410256	0.947205	0.653061	0.868946	0.8425	0.8256	0.350688	0.652542	0.729825	0.5	0.835341	0.707196	0.744251
798	0.41039	0.486842	0.898148	0.528571	0.881818	0.82	0.783615	0.38593	0.698413	0.696429	0.508671	0.83691	0.697044	0.755227
799	0.515107	0.538462	0.912621	0.644737	0.87037	0.8275	0.805962	0.332981	0.697842	0.660377	0.518717	0.806452	0.673267	0.714801
800	0.438302	0.505747	0.894569	0.571429	0.866873	0.81	0.766354	0.299557	0.653226	0.677419	0.473684	0.814655	0.669975	0.690445
801	0.449336	0.432432	0.92638	0.571429	0.877907	0.835	0.799782	0.277347	0.590164	0.660777	0.428571	0.78903	0.639506	0.69041
802	0.456845	0.452381	0.917722	0.59375	0.863095	0.82	0.787667	0.356245	0.68	0.705455	0.512048	0.82906	0.6975	0.734605
803	0.464211	0.589286	0.915698	0.532258	0.931953	0.87	0.818644	0.294861	0.603604	0.690476	0.424051	0.821862	0.666667	0.706668
804	0.366071	0.415584	0.900929	0.5	0.866071	0.8075	0.760254	0.388339	0.679104	0.698885	0.52907	0.813853	0.692308	0.742835
805	0.45963	0.53125	0.916667	0.548387	0.911243	0.855	0.800248	0.368359	0.700855	0.721254	0.506173	0.855372	0.715347	0.752402
806	0.390533	0.455882	0.906627	0.5	0.890533	0.83	0.775888	0.313669	0.632	0.67509	0.467456	0.802575	0.661692	0.685395
807	0.411285	0.462687	0.903904	0.492063	0.893175	0.83	0.786444	0.336257	0.700855	0.68662	0.479532	0.847826	0.690773	0.728211
808	0.473102	0.368421	0.944444	0.608696	0.864407	0.835	0.766826	0.283496	0.613445	0.665517	0.429412	0.807531	0.650367	0.683276
809	0.39997	0.447761	0.912913	0.508475	0.891496	0.835	0.782444	0.342648	0.676923	0.682482	0.502857	0.816594	0.680693	0.710827
810	0.342292	0.366197	0.911854	0.472727	0.869565	0.815	0.711304	0.369823	0.669355	0.726619	0.522013	0.831276	0.708955	0.736871
811	0.47944	0.537313	0.918919	0.571429	0.908012	0.855	0.780769	0.340853	0.640625	0.721612	0.518987	0.8107	0.695761	0.721677
812	0.343586	0.418919	0.892638	0.469697	0.871257	0.805	0.735098	0.396994	0.674242	0.70073	0.520468	0.817021	0.692118	0.72131
813	0.433333	0.484848	0.916168	0.533333	0.9	0.845	0.782059	0.268179	0.613445	0.690141	0.453416	0.809917	0.667494	0.687898
814	0.433266	0.550725	0.897281	0.527778	0.905488	0.8375	0.761264	0.361601	0.679688	0.714801	0.524096	0.828452	0.703704	0.726501
815	0.462329	0.452055	0.926606	0.578947	0.883382	0.84	0.784308	0.262925	0.57037	0.674074	0.466667	0.758333	0.639506	0.677127
816	0.387253	0.430556	0.908537	0.508197	0.879056	0.8225	0.771193	0.337383	0.697479	0.682759	0.474286	0.846154	0.687042	0.728131
817	0.497737	0.494118	0.920635	0.626866	0.870871	0.83	0.812985	0.363039	0.679104	0.669145	0.505556	0.807175	0.672457	0.742612
818	0.453988	0.633333	0.894118	0.513514	0.932515	0.855	0.779224	0.354902	0.654412	0.69145	0.517442	0.798283	0.679012	0.734941
819	0.500477	0.5	0.925926	0.612903	0.887574	0.845	0.783117	0.396243	0.632	0.768953	0.552448	0.822394	0.726368	0.742164
820	0.449828	0.480519	0.913313	0.569231	0.880597	0.83	0.791711	0.319228	0.631579	0.681481	0.494118	0.7897	0.665012	0.713618
821	0.372308	0.507042	0.881459	0.48	0.892308	0.815	0.771713	0.458009	0.702128	0.73384	0.585799	0.821277	0.722772	0.774866
822	0.375744	0.4125	0.903125	0.515625	0.860119	0.805	0.713611	0.341084	0.694215	0.678445	0.48	0.838428	0.683168	0.719626
823	0.366398	0.447761	0.900901	0.47619	0.890208	0.825	0.755075	0.332016	0.674074	0.686347	0.517045	0.808696	0.682266	0.725137
824	0.341518	0.5	0.893064	0.421875	0.919643	0.84	0.748814	0.217863	0.587156	0.634228	0.369942	0.807692	0.621622	0.640377
825	0.3658	0.411765	0.909639	0.482759	0.883041	0.825	0.716626	0.324168	0.65	0.716312	0.493671	0.827869	0.696517	0.713446
826	0.420145	0.415584	0.919505	0.551724	0.868421	0.8225	0.764544	0.38707	0.721311	0.703571	0.51462	0.852814	0.708955	0.751828
827	0.459701	0.453488	0.917197	0.6	0.859701	0.8175	0.775522	0.406198	0.712	0.72043	0.532934	0.848101	0.717822	0.746412
828	0.427058	0.518072	0.88959	0.551282	0.875776	0.8125	0.774526	0.410997	0.669065	0.723485	0.560241	0.805907	0.704715	0.740827
829	0.412048	0.544118	0.891566	0.506849	0.905199	0.8325	0.778141	0.291531	0.617188	0.676364	0.470238	0.791489	0.657568	0.680441
830	0.419952	0.485294	0.909639	0.52381	0.896142	0.8375	0.755523	0.323077	0.727273	0.629893	0.458333	0.842857	0.659204	0.712045
831	0.380441	0.424242	0.913174	0.491228	0.889213	0.8325	0.7539	0.365794	0.707317	0.706714	0.511765	0.847458	0.706897	0.734076
832	0.388327	0.529412	0.885542	0.486486	0.90184	0.825	0.759617	0.31341	0.666667	0.631579	0.42623	0.821918	0.641791	0.695097
833	0.370271	0.46988	0.880126	0.506494	0.863777	0.795	0.742773	0.376838	0.669014	0.700758	0.545977	0.797414	0.689655	0.725355
834	0.503197	0.515152	0.931138	0.596491	0.906706	0.8625	0.809089	0.360288	0.682927	0.710801	0.502994	0.839506	0.702439	0.715361
835	0.472611	0.463415	0.921384	0.603175	0.869436	0.8275	0.80731	0.297283	0.596639	0.64311	0.412791	0.791304	0.629353	0.692414
836	0.534609	0.463768	0.936556	0.603774	0.893372	0.855	0.763961	0.346167	0.592	0.722022	0.490066	0.796813	0.681592	0.718114
837	0.410463	0.506494	0.891641	0.527027	0.883436	0.8175	0.758829	0.34964	0.705426	0.678832	0.50838	0.830357	0.687345	0.71944
838	0.34375	0.48	0.864615	0.45	0.878125	0.7925	0.74957	0.373368	0.760331	0.661972	0.489362	0.866359	0.691358	0.77025
839	0.53951	0.505618	0.92926	0.671642	0.867868	0.835	0.817512	0.353228	0.655462	0.681818	0.461538	0.826271	0.674074	0.723729
840	0.361272	0.36	0.916923	0.5	0.861272	0.8125	0.725139	0.306818	0.654676	0.671698	0.511236	0.787611	0.665842	0.697818
841	0.411282	0.550725	0.888218	0.506667	0.904615	0.83	0.775795	0.333525	0.634921	0.672662	0.467836	0.802575	0.660891	0.716053
842	0.453125	0.468354	0.915888	0.578125	0.875	0.8275	0.79841	0.322494	0.604478	0.672862	0.47929	0.773504	0.650124	0.70755
843	0.558234	0.515625	0.946429	0.647059	0.911175	0.8775	0.842098	0.329876	0.655738	0.715302	0.5	0.82716	0.69727	0.710328
844	0.479901	0.488889	0.912903	0.619718	0.860182	0.8175	0.770453	0.306706	0.595588	0.68797	0.493902	0.768908	0.656716	0.713878
845	0.400531	0.368421	0.925926	0.538462	0.862069	0.82	0.772767	0.331843	0.664	0.687943	0.48538	0.822034	0.68059	0.717646
846	0.421097	0.513158	0.895062	0.534247	0.88685	0.8225	0.779125	0.327521	0.675676	0.636364	0.520833	0.770335	0.650873	0.726273
847	0.460963	0.457143	0.927273	0.571429	0.889535	0.845	0.79023	0.295433	0.691667	0.644366	0.451087	0.831818	0.658416	0.699335
848	0.44329	0.465909	0.907051	0.585714	0.857576	0.81	0.75816	0.26386	0.604317	0.664151	0.485549	0.761905	0.643564	0.668603
849	0.519814	0.533333	0.916129	0.648649	0.871166	0.83	0.821506	0.37469	0.714286	0.661654	0.526316	0.814815	0.679803	0.718336
850	0.402299	0.375	0.92378	0.519231	0.87069	0.825	0.752625	0.397946	0.661157	0.733096	0.516129	0.834008	0.711443	0.718074
851	0.378209	0.535211	0.87538	0.481013	0.897196	0.815	0.755471	0.342243	0.713115	0.684588	0.497143	0.845133	0.693267	0.71872
852	0.494241	0.474747	0.916944	0.652778	0.841463	0.8075	0.787221	0.33089	0.641892	0.690196	0.545977	0.768559	0.672457	0.727438
853	0.451704	0.425	0.925	0.586207	0.865497	0.825	0.788465	0.278383	0.546763	0.69434	0.484076	0.744939	0.643564	0.666989
854	0.44424	0.534091	0.887821	0.573171	0.871069	0.81	0.774371	0.280355	0.607595	0.638211	0.518919	0.716895	0.626238	0.690274
855	0.467138	0.455882	0.930723	0.574074	0.893064	0.85	0.780079	0.28007	0.623853	0.68942	0.427673	0.831276	0.671642	0.698113
856	0.432144	0.469697	0.919162	0.534483	0.897661	0.845	0.792851	0.287263	0.569231	0.696751	0.468354	0.7751	0.65602	0.696208
857	0.470528	0.531646	0.906542	0.583333	0.887195	0.8325	0.817581	0.327199	0.618321	0.703297	0.5	0.793388	0.675743	0.739974
858	0.472476	0.575342	0.902141	0.567568	0.904908	0.8425	0.788965	0.313559	0.691057	0.669065	0.480226	0.830357	0.67581	0.700718
859	0.48598	0.5	0.913462	0.619718	0.866261	0.8225	0.808532	0.360742	0.673759	0.684615	0.536723	0.794643	0.680798	0.736525
860	0.312197	0.454545	0.863777	0.443038	0.869159	0.785	0.715072	0.339985	0.687023	0.648148	0.486486	0.810185	0.660848	0.704635
861	0.405835	0.461538	0.913433	0.508475	0.897361	0.84	0.765943	0.322673	0.614754	0.72242	0.490196	0.812	0.689826	0.711772
862	0.403816	0.446154	0.916418	0.508772	0.895044	0.84	0.746253	0.379183	0.65	0.756098	0.527027	0.837838	0.724816	0.73943
863	0.311429	0.328358	0.915916	0.44	0.871429	0.8175	0.722829	0.264624	0.545455	0.69395	0.434211	0.78	0.649254	0.665565
864	0.400298	0.435897	0.906832	0.53125	0.869048	0.815	0.751023	0.333027	0.661417	0.677656	0.488372	0.811404	0.6725	0.736115
865	0.398163	0.426829	0.90566	0.538462	0.859701	0.8075	0.786521	0.319289	0.625	0.693141	0.484848	0.8	0.671605	0.721498
866	0.407807	0.405405	0.920245	0.535714	0.872093	0.825	0.768636	0.328743	0.64	0.682143	0.473373	0.809322	0.669136	0.687844
867	0.408658	0.443182	0.900641	0.557143	0.851515	0.8	0.773528	0.296401	0.576642	0.699248	0.496855	0.762295	0.657568	0.697214
868	0.40773	0.439024	0.90566	0.545455	0.862275	0.81	0.784159	0.30196	0.648276	0.665385	0.519337	0.772321	0.659259	0.706458
869	0.390909	0.492958	0.893617	0.5	0.890909	0.8225	0.777446	0.365913	0.712121	0.690909	0.52514	0.833333	0.697789	0.727124
870	0.456053	0.506667	0.910769	0.567164	0.888889	0.835	0.781162	0.364719	0.697479	0.691489	0.488235	0.844156	0.693267	0.730236
871	0.397949	0.544118	0.885542	0.493333	0.904615	0.8275	0.767672	0.384451	0.677165	0.717857	0.521212	0.830579	0.70516	0.76941
872	0.395897	0.513514	0.886503	0.506667	0.889231	0.8175	0.77479	0.351226	0.732283	0.665455	0.502703	0.843318	0.686567	0.731338
873	0.349755	0.461538	0.892537	0.454545	0.89521	0.8225	0.748934	0.27013	0.624	0.666667	0.45614	0.798283	0.653465	0.689742
874	0.354342	0.405797	0.906344	0.474576	0.879765	0.82	0.747304	0.225538	0.585366	0.62766	0.40678	0.776316	0.614815	0.654598
875	0.444984	0.520548	0.905199	0.550725	0.89426	0.835	0.764372	0.369035	0.699248	0.660517	0.502703	0.817352	0.673267	0.724875
876	0.404018	0.421687	0.908517	0.546875	0.857143	0.8075	0.785621	0.29187	0.606838	0.71777	0.467105	0.81746	0.685644	0.692033
877	0.499585	0.478873	0.933131	0.607143	0.892442	0.8525	0.805259	0.29984	0.633333	0.691489	0.466258	0.8159	0.674129	0.704091
878	0.47217	0.473684	0.92284	0.590164	0.882006	0.8375	0.777044	0.342109	0.635659	0.729242	0.522293	0.811245	0.699507	0.74506
879	0.356923	0.473684	0.87963	0.48	0.876923	0.8025	0.740985	0.318915	0.654412	0.674157	0.505682	0.792952	0.667494	0.724406
880	0.415547	0.421875	0.916667	0.490909	0.892754	0.8375	0.780817	0.299952	0.606061	0.676364	0.473373	0.781513	0.653563	0.69978
881	0.403713	0.424242	0.913174	0.491228	0.889213	0.8325	0.766687	0.269093	0.598291	0.677193	0.432099	0.804167	0.654229	0.671308
882	0.363543	0.418919	0.889571	0.462687	0.870871	0.8025	0.766147	0.341204	0.626984	0.697509	0.481707	0.806584	0.675676	0.70049
883	0.413355	0.5	0.903614	0.515152	0.898204	0.835	0.782707	0.336134	0.655738	0.716312	0.5	0.827869	0.69802	0.735068
884	0.469697	0.494118	0.911111	0.6	0.869697	0.8225	0.760195	0.318933	0.654412	0.64794	0.486339	0.786364	0.650124	0.709625
885	0.434495	0.522388	0.906907	0.530303	0.904192	0.8425	0.780983	0.30718	0.675214	0.681979	0.467456	0.835498	0.68	0.709547
886	0.397358	0.422535	0.914894	0.517241	0.880117	0.8275	0.771905	0.321006	0.666667	0.675	0.48	0.818182	0.672414	0.70114
887	0.325271	0.483871	0.878698	0.422535	0.902736	0.8175	0.726401	0.349324	0.731707	0.670213	0.491803	0.851351	0.688889	0.750674
888	0.444026	0.5	0.903125	0.56338	0.878419	0.8225	0.768933	0.377804	0.663934	0.72695	0.512658	0.833333	0.707921	0.742205
889	0.412946	0.4375	0.909375	0.546875	0.866071	0.815	0.755511	0.275349	0.663793	0.655052	0.4375	0.828194	0.657568	0.689793
890	0.414954	0.486486	0.90184	0.529412	0.885542	0.825	0.773476	0.350923	0.730435	0.689655	0.482759	0.865801	0.701235	0.738096
891	0.380238	0.386667	0.907692	0.491525	0.865103	0.81	0.771857	0.353801	0.728682	0.638989	0.484536	0.834906	0.667488	0.741505
892	0.5329	0.528736	0.923323	0.657143	0.875758	0.8375	0.810628	0.385271	0.715278	0.69112	0.562842	0.813636	0.699752	0.762436
893	0.472228	0.423913	0.925325	0.629032	0.843195	0.81	0.777582	0.313119	0.586466	0.711679	0.496815	0.78	0.670762	0.697266
894	0.399646	0.345238	0.927215	0.557692	0.841954	0.805	0.775807	0.388064	0.677419	0.684397	0.485549	0.828326	0.682266	0.727683
895	0.382772	0.5	0.884146	0.486486	0.889571	0.815	0.759493	0.32676	0.664122	0.693727	0.511765	0.810345	0.68408	0.702252
896	0.364583	0.461538	0.898507	0.46875	0.895833	0.8275	0.757138	0.359156	0.698276	0.666667	0.455056	0.847162	0.675676	0.726198
897	0.378416	0.484375	0.89881	0.476923	0.901493	0.8325	0.760069	0.343856	0.631579	0.712177	0.518519	0.797521	0.685644	0.734243
898	0.454399	0.461538	0.928358	0.555556	0.898844	0.8525	0.782514	0.344364	0.679688	0.698182	0.511765	0.824034	0.692308	0.720212
899	0.399355	0.485714	0.9	0.507463	0.891892	0.8275	0.781677	0.314446	0.683761	0.675958	0.462428	0.839827	0.678218	0.712551
900	0.356923	0.479452	0.877676	0.466667	0.883077	0.805	0.744349	0.331111	0.677165	0.688406	0.5	0.822511	0.684864	0.709935
901	0.516603	0.512195	0.924528	0.636364	0.88024	0.84	0.817411	0.328498	0.628099	0.725979	0.496732	0.819277	0.696517	0.720782
902	0.365864	0.394366	0.911854	0.491228	0.874636	0.82	0.747302	0.318996	0.676259	0.66791	0.513661	0.799107	0.670762	0.68124
903	0.41821	0.435897	0.913043	0.548387	0.869822	0.82	0.785598	0.319045	0.650407	0.69258	0.479042	0.820084	0.679803	0.722665
904	0.435127	0.426829	0.918239	0.57377	0.861357	0.8175	0.747763	0.36348	0.695312	0.709091	0.526627	0.833333	0.704715	0.720899
905	0.407234	0.441176	0.903614	0.483871	0.887574	0.825	0.789845	0.340163	0.601695	0.70979	0.461039	0.812	0.678218	0.719851
906	0.433021	0.483871	0.920118	0.526316	0.906706	0.8525	0.79822	0.384599	0.735043	0.707317	0.505882	0.867521	0.715347	0.729086
907	0.373529	0.410959	0.908257	0.5	0.873529	0.8175	0.724706	0.245249	0.589744	0.69338	0.43949	0.805668	0.663366	0.666036
908	0.430392	0.477612	0.915916	0.533333	0.897059	0.8425	0.790539	0.370458	0.726496	0.690972	0.488506	0.861472	0.701235	0.754131
909	0.450009	0.475	0.9125	0.575758	0.874251	0.825	0.798449	0.276191	0.617188	0.628571	0.431694	0.782222	0.625	0.676691
910	0.285479	0.35	0.876471	0.333333	0.884273	0.7975	0.691348	0.321773	0.652542	0.710801	0.48125	0.832653	0.693827	0.690242
911	0.420286	0.507246	0.903323	0.522388	0.897898	0.835	0.774483	0.335807	0.645669	0.72	0.515723	0.814815	0.696517	0.695547
912	0.408709	0.433333	0.923529	0.5	0.902299	0.85	0.791004	0.339288	0.614754	0.720848	0.487013	0.812749	0.688889	0.714972
913	0.359952	0.4	0.909091	0.482759	0.877193	0.82	0.729078	0.283254	0.663717	0.663265	0.431034	0.83691	0.663391	0.698783
914	0.384615	0.473684	0.87963	0.48	0.876923	0.8025	0.743446	0.255556	0.650794	0.633094	0.445652	0.8	0.638614	0.68071
915	0.441921	0.4125	0.925	0.578947	0.862974	0.8225	0.778758	0.271096	0.6	0.669039	0.436364	0.79661	0.648379	0.680303
916	0.309508	0.389831	0.894428	0.389831	0.894428	0.82	0.721582	0.311467	0.629921	0.706093	0.493827	0.807377	0.682266	0.700923
917	0.396244	0.384615	0.928358	0.510204	0.88604	0.84	0.779667	0.32332	0.619048	0.714765	0.433333	0.841897	0.689826	0.713536
918	0.442691	0.483871	0.923077	0.535714	0.906977	0.855	0.791788	0.278393	0.610169	0.66899	0.431138	0.806723	0.651852	0.682332
919	0.581914	0.612903	0.918567	0.695122	0.886792	0.8475	0.832547	0.416575	0.748252	0.693487	0.572193	0.834101	0.712871	0.766146
920	0.440483	0.5	0.906061	0.530303	0.89521	0.835	0.742175	0.257788	0.6	0.654135	0.468208	0.763158	0.63591	0.686851
921	0.327381	0.430769	0.892537	0.4375	0.889881	0.8175	0.746652	0.306251	0.658537	0.651408	0.45	0.814978	0.653563	0.696137
922	0.445436	0.518987	0.900312	0.561644	0.883792	0.825	0.790289	0.300192	0.626866	0.652985	0.474576	0.777778	0.644279	0.674657
923	0.388289	0.452055	0.902141	0.507692	0.880597	0.82	0.771803	0.355769	0.664	0.724014	0.51875	0.827869	0.705446	0.730155
924	0.381645	0.361446	0.917981	0.535714	0.84593	0.8025	0.746211	0.308855	0.648438	0.672727	0.479769	0.804348	0.665012	0.717254
925	0.400744	0.450704	0.908815	0.516129	0.884615	0.8275	0.752815	0.330612	0.603053	0.722222	0.512987	0.789474	0.683292	0.698874
926	0.39183	0.455696	0.897196	0.521739	0.870091	0.81	0.760673	0.358201	0.671875	0.697509	0.502924	0.823529	0.689487	0.735744
927	0.449828	0.5	0.911043	0.560606	0.889222	0.835	0.781981	0.305698	0.644928	0.675472	0.508571	0.785088	0.665012	0.689502
928	0.47217	0.473684	0.92284	0.590164	0.882006	0.8375	0.777552	0.28945	0.656716	0.649254	0.483516	0.790909	0.651741	0.689322
929	0.494806	0.6	0.924638	0.559322	0.935484	0.88	0.806526	0.32391	0.631148	0.678445	0.458333	0.810127	0.664198	0.687942
930	0.44375	0.505376	0.892508	0.5875	0.85625	0.8025	0.7925	0.293701	0.557971	0.718045	0.506579	0.757937	0.663366	0.707893
931	0.460726	0.468085	0.905229	0.60274	0.847095	0.8025	0.763583	0.341617	0.635036	0.672862	0.497143	0.78355	0.660099	0.717686
932	0.435068	0.405063	0.919003	0.551724	0.862573	0.8175	0.778887	0.276695	0.587302	0.70922	0.474359	0.793651	0.671569	0.674776
933	0.435825	0.492754	0.912387	0.539683	0.896142	0.84	0.811785	0.359438	0.669492	0.704225	0.484663	0.83682	0.69403	0.742678
934	0.45664	0.525641	0.903727	0.569444	0.887195	0.83	0.790058	0.347761	0.689076	0.680851	0.476744	0.838428	0.683292	0.729459
935	0.375241	0.416667	0.898734	0.522388	0.852853	0.7975	0.751132	0.349162	0.611842	0.690476	0.54386	0.746781	0.660891	0.714981
936	0.374585	0.421875	0.91369	0.482143	0.892442	0.835	0.754828	0.304565	0.646552	0.685315	0.454545	0.827004	0.674129	0.706802
937	0.376386	0.426829	0.886792	0.492958	0.857143	0.7925	0.765123	0.367267	0.681034	0.697917	0.475904	0.844538	0.693069	0.720683
938	0.504446	0.5125	0.921875	0.621212	0.883234	0.84	0.821425	0.314904	0.59854	0.695167	0.5	0.772727	0.662562	0.692575
939	0.411929	0.473118	0.889251	0.564103	0.847826	0.7925	0.775701	0.304586	0.640625	0.675182	0.479532	0.800866	0.664179	0.669777
940	0.493137	0.576271	0.923754	0.566667	0.926471	0.8725	0.787819	0.282389	0.618182	0.714777	0.450331	0.832	0.688279	0.707369
941	0.500547	0.569444	0.914634	0.594203	0.906344	0.8525	0.827182	0.28368	0.677419	0.639286	0.454054	0.817352	0.65099	0.67657
942	0.359207	0.320513	0.925466	0.510204	0.849003	0.8075	0.760538	0.273333	0.577236	0.704626	0.461039	0.792	0.665842	0.673198
943	0.339474	0.410256	0.891304	0.477612	0.861862	0.7975	0.735982	0.296033	0.583333	0.675676	0.5	0.744681	0.64268	0.688998
944	0.52987	0.522727	0.923077	0.657143	0.872727	0.835	0.8371	0.343472	0.676923	0.667883	0.49162	0.813333	0.670792	0.706318
945	0.450844	0.485294	0.915663	0.540984	0.896755	0.8425	0.784612	0.282404	0.639344	0.64311	0.435754	0.80531	0.641975	0.682966
946	0.332106	0.4	0.902941	0.421053	0.895044	0.8275	0.742775	0.328217	0.641667	0.707746	0.48125	0.82377	0.688119	0.718431
947	0.364192	0.453125	0.901786	0.467742	0.89645	0.83	0.742627	0.268503	0.586777	0.706093	0.464052	0.797571	0.67	0.679156
948	0.419059	0.466667	0.907692	0.538462	0.880597	0.825	0.769231	0.320569	0.61157	0.70922	0.474359	0.809717	0.679901	0.72974
949	0.348063	0.444444	0.89911	0.451613	0.89645	0.8275	0.753913	0.279712	0.574803	0.672662	0.445122	0.775934	0.641975	0.680986
950	0.424295	0.484848	0.913174	0.52459	0.899705	0.8425	0.750109	0.322241	0.591667	0.692308	0.446541	0.801619	0.662562	0.66664
951	0.421569	0.457143	0.915152	0.533333	0.888235	0.835	0.764559	0.336428	0.570248	0.760417	0.5	0.808118	0.704156	0.735337
952	0.412202	0.459459	0.907975	0.53125	0.880952	0.825	0.78125	0.245777	0.587786	0.655914	0.445087	0.772152	0.634146	0.677563
953	0.445022	0.513158	0.904321	0.557143	0.887879	0.83	0.768896	0.312876	0.658537	0.691489	0.482143	0.822785	0.681481	0.696495
954	0.418605	0.446154	0.919403	0.517857	0.895349	0.8425	0.78722	0.360591	0.75	0.670251	0.502703	0.857798	0.694789	0.743311
955	0.378613	0.391304	0.918429	0.5	0.878613	0.8275	0.777697	0.383523	0.616541	0.758242	0.554054	0.802326	0.711823	0.732394
956	0.345845	0.488095	0.860759	0.482353	0.863492	0.7825	0.735294	0.374312	0.657343	0.720307	0.562874	0.793249	0.69802	0.724519
957	0.429825	0.47619	0.916914	0.517241	0.903509	0.8475	0.793935	0.357862	0.672131	0.685714	0.482353	0.827586	0.681592	0.73542
958	0.398312	0.5	0.883648	0.525641	0.872671	0.805	0.75424	0.322439	0.669118	0.677778	0.511236	0.802632	0.674877	0.684056
959	0.425789	0.513514	0.898773	0.535211	0.890578	0.8275	0.784601	0.2984	0.604478	0.66791	0.476471	0.771552	0.646766	0.690811
960	0.495192	0.605634	0.905775	0.581081	0.91411	0.8525	0.80764	0.392603	0.695312	0.733577	0.549383	0.8375	0.721393	0.742794
961	0.491484	0.546667	0.913846	0.594203	0.897281	0.845	0.793467	0.379936	0.712	0.68705	0.505682	0.84141	0.694789	0.759461
962	0.435988	0.455882	0.921687	0.54386	0.892128	0.8425	0.792568	0.300253	0.65812	0.66436	0.442529	0.827586	0.662562	0.698918
963	0.393467	0.468354	0.894081	0.521127	0.87234	0.81	0.740892	0.399639	0.633094	0.754717	0.575163	0.796813	0.712871	0.73983
964	0.390659	0.464789	0.896657	0.492537	0.885886	0.82	0.782887	0.305616	0.615942	0.684211	0.502959	0.774468	0.660891	0.707536
965	0.440529	0.460317	0.910979	0.491525	0.900293	0.84	0.804811	0.372544	0.691667	0.727915	0.51875	0.847737	0.717122	0.757931
966	0.446383	0.5	0.911585	0.553846	0.892537	0.8375	0.773157	0.365212	0.676923	0.715827	0.526946	0.825726	0.703431	0.729843
967	0.443452	0.473684	0.91358	0.5625	0.880952	0.83	0.773251	0.32018	0.669643	0.706485	0.465839	0.848361	0.696296	0.710393
968	0.318255	0.384615	0.891304	0.461538	0.856716	0.7925	0.732331	0.311017	0.635036	0.682836	0.505814	0.785408	0.666667	0.724365
969	0.414381	0.346667	0.935385	0.553191	0.86119	0.825	0.780845	0.358095	0.677165	0.696429	0.502924	0.826271	0.690418	0.72666
970	0.403867	0.416667	0.917683	0.526316	0.877551	0.8275	0.732418	0.28837	0.614754	0.683099	0.454545	0.804979	0.662562	0.667052
971	0.447701	0.450704	0.924012	0.561404	0.886297	0.84	0.75968	0.379653	0.735537	0.701068	0.514451	0.860262	0.711443	0.726241
972	0.466597	0.45679	0.92163	0.596774	0.869822	0.8275	0.786696	0.371573	0.711111	0.678967	0.52459	0.825112	0.689655	0.751942
973	0.342309	0.423077	0.888199	0.478261	0.864048	0.7975	0.71159	0.355325	0.697842	0.684211	0.535912	0.8125	0.688889	0.739221
974	0.370859	0.422535	0.905775	0.491803	0.879056	0.82	0.750157	0.385096	0.647482	0.727273	0.555556	0.79668	0.699752	0.734071
975	0.545151	0.593023	0.914013	0.653846	0.891304	0.845	0.847746	0.314319	0.642857	0.67509	0.473684	0.806034	0.665012	0.714996
976	0.341105	0.388889	0.893293	0.444444	0.869436	0.8025	0.744501	0.407527	0.679104	0.749077	0.572327	0.825203	0.725926	0.75211
977	0.285054	0.363636	0.89521	0.40678	0.876833	0.8075	0.70754	0.310346	0.636364	0.712375	0.448718	0.841897	0.691932	0.68823
978	0.480597	0.493671	0.919003	0.6	0.880597	0.835	0.785006	0.317947	0.674419	0.643636	0.47027	0.808219	0.653465	0.717645
979	0.462167	0.47561	0.915094	0.590909	0.871257	0.825	0.76345	0.349258	0.66087	0.702422	0.469136	0.838843	0.690594	0.740228
980	0.39762	0.5	0.893293	0.507042	0.890578	0.8225	0.752429	0.287368	0.632	0.682143	0.470238	0.805907	0.666667	0.704806
981	0.427083	0.492754	0.909366	0.53125	0.895833	0.8375	0.755883	0.31788	0.643478	0.700348	0.4625	0.830579	0.68408	0.696783
982	0.489689	0.519481	0.910217	0.57971	0.888218	0.835	0.757301	0.338905	0.72973	0.673469	0.457627	0.868421	0.688889	0.736148
983	0.343767	0.418919	0.892638	0.469697	0.871257	0.805	0.733896	0.322412	0.658333	0.693662	0.475904	0.827731	0.683168	0.705418
984	0.436534	0.528571	0.90303	0.536232	0.900302	0.8375	0.791125	0.26859	0.578512	0.689046	0.443038	0.792683	0.655941	0.671541
985	0.400602	0.507463	0.897898	0.5	0.900602	0.8325	0.744507	0.373487	0.74359	0.68662	0.494318	0.866667	0.703242	0.739872
986	0.41092	0.45614	0.924198	0.5	0.91092	0.8575	0.772021	0.32265	0.630769	0.695652	0.493976	0.8	0.674877	0.722129
987	0.449957	0.46988	0.911672	0.58209	0.867868	0.82	0.7884	0.338713	0.699187	0.676157	0.485876	0.837004	0.683168	0.739818
988	0.39067	0.481481	0.874608	0.493671	0.869159	0.795	0.771107	0.345298	0.638298	0.698473	0.532544	0.782051	0.677419	0.732341
989	0.383535	0.492958	0.890578	0.492958	0.890578	0.82	0.742348	0.249529	0.556391	0.679104	0.4625	0.755187	0.638404	0.657558
990	0.432261	0.518519	0.893417	0.552632	0.87963	0.8175	0.7686	0.410219	0.689394	0.731618	0.554878	0.829167	0.717822	0.749632
991	0.385683	0.476923	0.895522	0.469697	0.898204	0.8275	0.784817	0.288432	0.603175	0.694245	0.47205	0.794239	0.665842	0.68178
992	0.327579	0.409091	0.898204	0.442623	0.884956	0.8175	0.745152	0.286956	0.617391	0.6875	0.440994	0.818182	0.667494	0.698998
993	0.535694	0.519481	0.931889	0.645161	0.890533	0.8525	0.829953	0.333641	0.624	0.702128	0.481481	0.808163	0.678133	0.719652
994	0.512312	0.527778	0.926829	0.612903	0.899408	0.855	0.79457	0.374573	0.65812	0.739437	0.509934	0.84	0.715711	0.727769
995	0.392216	0.478261	0.900302	0.5	0.892216	0.8275	0.763791	0.327464	0.552	0.725632	0.475862	0.782101	0.671642	0.713098
996	0.391819	0.405405	0.911043	0.508475	0.870968	0.8175	0.748546	0.356416	0.648855	0.682657	0.497076	0.800866	0.671642	0.723832
997	0.359947	0.342466	0.908257	0.454545	0.86087	0.805	0.751331	0.309531	0.632479	0.719298	0.480519	0.826613	0.69403	0.696111
998	0.563371	0.494253	0.939297	0.693548	0.869822	0.8425	0.834415	0.312453	0.652893	0.699301	0.478788	0.826446	0.685504	0.717208
999	0.393169	0.428571	0.901899	0.537313	0.855856	0.8025	0.744274	0.361771	0.66129	0.684588	0.482353	0.819742	0.677419	0.709136
1000	0.35792	0.402985	0.903904	0.457627	0.882698	0.82	0.729509	0.295238	0.624	0.673835	0.461538	0.8	0.658416	0.686187
1001	0.30157	0.347222	0.902439	0.438596	0.862974	0.8025	0.697535	0.28453	0.564516	0.734767	0.486111	0.791506	0.682382	0.687061
1002	0.424851	0.460526	0.910494	0.546875	0.877976	0.825	0.750023	0.394515	0.700787	0.728261	0.542683	0.841004	0.719603	0.745833
1003	0.352644	0.426471	0.900602	0.467742	0.884615	0.82	0.729529	0.370855	0.658537	0.72242	0.509434	0.828571	0.70297	0.727077
1004	0.466212	0.6	0.89697	0.552632	0.91358	0.845	0.795119	0.411768	0.732283	0.724638	0.550296	0.854701	0.727047	0.747839
1005	0.313203	0.396825	0.881306	0.384615	0.886567	0.805	0.716165	0.307971	0.620968	0.7	0.478261	0.806584	0.675743	0.692668
1006	0.279062	0.355932	0.903226	0.388889	0.890173	0.8225	0.686416	0.31228	0.628571	0.653333	0.388235	0.834043	0.646914	0.700742
1007	0.431138	0.589286	0.90407	0.5	0.931138	0.86	0.787811	0.372909	0.68	0.72043	0.521472	0.834025	0.707921	0.764121
1008	0.349702	0.428571	0.89697	0.46875	0.880952	0.815	0.752558	0.325081	0.652542	0.713287	0.484277	0.832653	0.695545	0.720318
1009	0.366271	0.385714	0.915152	0.490909	0.875362	0.8225	0.757022	0.327451	0.686441	0.685315	0.473684	0.841202	0.685644	0.74074
1010	0.35098	0.391892	0.904908	0.483333	0.867647	0.81	0.740882	0.325735	0.669355	0.67148	0.477011	0.819383	0.670823	0.703591
1011	0.35309	0.5	0.871166	0.468354	0.884735	0.8025	0.739501	0.294374	0.617188	0.694545	0.484663	0.795833	0.669975	0.706872
1012	0.492959	0.423077	0.937888	0.622642	0.870317	0.8375	0.7918	0.369223	0.716667	0.69258	0.49711	0.852174	0.699752	0.72076
1013	0.483267	0.484848	0.931138	0.581818	0.901449	0.8575	0.800184	0.323359	0.660714	0.71134	0.468354	0.844898	0.69727	0.728136
1014	0.423363	0.515625	0.907738	0.515625	0.907738	0.845	0.794038	0.370928	0.689655	0.698962	0.479042	0.848739	0.696296	0.723411
1015	0.34674	0.417722	0.890966	0.485294	0.861446	0.7975	0.742669	0.351603	0.618705	0.713208	0.530864	0.780992	0.680693	0.723651
1016	0.416944	0.397436	0.92236	0.553571	0.863372	0.82	0.772607	0.385763	0.693431	0.720149	0.558824	0.821277	0.711111	0.73474
1017	0.458966	0.4875	0.9125	0.58209	0.876877	0.8275	0.805253	0.259941	0.589744	0.695502	0.43949	0.807229	0.665025	0.693089
1018	0.357949	0.478261	0.873112	0.44	0.889231	0.805	0.753436	0.38948	0.661538	0.729242	0.534161	0.821138	0.707617	0.762482
1019	0.384015	0.372093	0.914013	0.542373	0.841642	0.7975	0.722998	0.324987	0.688	0.672535	0.480447	0.830435	0.677262	0.712626
1020	0.445436	0.518987	0.900312	0.561644	0.883792	0.825	0.807737	0.350381	0.62585	0.686047	0.531792	0.762931	0.664198	0.716844
1021	0.464974	0.431818	0.923077	0.612903	0.852071	0.815	0.797051	0.338252	0.639098	0.715328	0.521472	0.803279	0.690418	0.726603
1022	0.480131	0.513158	0.916667	0.590909	0.889222	0.84	0.808542	0.329889	0.759398	0.610294	0.487923	0.838384	0.659259	0.71344
1023	0.368274	0.432099	0.893417	0.507246	0.861027	0.8	0.743903	0.231494	0.56391	0.643382	0.436047	0.751073	0.617284	0.65564
1024	0.404762	0.404494	0.909968	0.5625	0.842262	0.7975	0.76423	0.29106	0.632	0.679856	0.470238	0.804255	0.665012	0.69281
1025	0.406662	0.463768	0.909366	0.516129	0.890533	0.8325	0.753865	0.300124	0.654867	0.698962	0.459627	0.838174	0.686567	0.69714
1026	0.534749	0.52439	0.927673	0.651515	0.883234	0.845	0.828185	0.300976	0.604839	0.717857	0.487013	0.804	0.683168	0.699973
1027	0.427827	0.466667	0.910769	0.546875	0.880952	0.8275	0.772228	0.335986	0.614754	0.727599	0.496689	0.812	0.693267	0.714684
1028	0.353118	0.450704	0.890578	0.470588	0.88253	0.8125	0.750022	0.334358	0.62963	0.674074	0.491329	0.784483	0.659259	0.71503
1029	0.362466	0.485714	0.884848	0.472222	0.890244	0.815	0.716336	0.275753	0.625899	0.659091	0.491525	0.769912	0.647643	0.648546
1030	0.40028	0.45122	0.899371	0.536232	0.864048	0.8075	0.75949	0.35584	0.7	0.681818	0.538462	0.810811	0.688119	0.724526
1031	0.40098	0.508772	0.909621	0.483333	0.917647	0.8525	0.777819	0.287615	0.601504	0.675182	0.473373	0.777311	0.651106	0.664973
1032	0.427242	0.43662	0.920973	0.54386	0.883382	0.835	0.785075	0.275215	0.56	0.697842	0.454545	0.779116	0.655087	0.699637
1033	0.368098	0.4625	0.884375	0.5	0.868098	0.8	0.759783	0.330513	0.659574	0.687023	0.531429	0.789474	0.677419	0.68729
1034	0.573202	0.457143	0.954545	0.680851	0.892351	0.8675	0.840516	0.315642	0.669643	0.67931	0.446429	0.84188	0.676617	0.722307
1035	0.32766	0.352941	0.909639	0.444444	0.872832	0.815	0.744006	0.273009	0.613445	0.660839	0.429412	0.804255	0.646914	0.679529
1036	0.468109	0.5	0.925595	0.561404	0.906706	0.8575	0.788527	0.356157	0.7	0.713311	0.478261	0.863636	0.709677	0.752136
1037	0.556863	0.488095	0.939873	0.683333	0.873529	0.845	0.822647	0.252376	0.65625	0.626374	0.451613	0.795349	0.63591	0.679689
1038	0.362155	0.421875	0.89881	0.442623	0.890855	0.8225	0.759926	0.342477	0.646552	0.731034	0.490196	0.837945	0.706897	0.741593
1039	0.538232	0.569444	0.926829	0.630769	0.907463	0.8625	0.828289	0.372807	0.69697	0.70632	0.538012	0.826087	0.703242	0.738266
1040	0.351373	0.44	0.889231	0.478261	0.873112	0.805	0.759534	0.330344	0.620968	0.659574	0.445087	0.798283	0.647783	0.707748
1041	0.433984	0.5	0.909091	0.538462	0.895522	0.8375	0.753961	0.389285	0.654135	0.735075	0.550633	0.8107	0.708229	0.746742
1042	0.359463	0.395349	0.898089	0.515152	0.844311	0.79	0.757167	0.354522	0.650685	0.697674	0.549133	0.779221	0.680693	0.715765
1043	0.368724	0.41791	0.90991	0.482759	0.885965	0.8275	0.742993	0.33852	0.666667	0.69395	0.488095	0.826271	0.685644	0.70256
1044	0.503313	0.513889	0.926829	0.606557	0.896755	0.8525	0.81532	0.298976	0.66087	0.688811	0.460606	0.834746	0.680798	0.703702
1045	0.467138	0.455882	0.930723	0.574074	0.893064	0.85	0.805502	0.260663	0.578512	0.661972	0.421687	0.786611	0.637037	0.65856
1046	0.386228	0.464789	0.899696	0.5	0.886228	0.8225	0.77681	0.255935	0.595041	0.674912	0.439024	0.795833	0.65099	0.66391
1047	0.369325	0.425	0.896875	0.507463	0.861862	0.8025	0.762494	0.349477	0.658915	0.692029	0.5	0.812766	0.681481	0.735887
1048	0.432991	0.446154	0.925373	0.537037	0.895954	0.8475	0.795306	0.375684	0.678899	0.721477	0.471338	0.86	0.710074	0.738018
1049	0.443858	0.468354	0.912773	0.569231	0.874627	0.825	0.78992	0.331749	0.585938	0.701439	0.474684	0.78629	0.665025	0.722404
1050	0.42852	0.402597	0.919505	0.54386	0.865889	0.82	0.79909	0.370682	0.705426	0.686131	0.514124	0.831858	0.692308	0.730695
1051	0.29397	0.4	0.891176	0.393443	0.893805	0.8175	0.716911	0.331149	0.743363	0.645051	0.446809	0.866972	0.672414	0.729596
1052	0.503189	0.525	0.91875	0.617647	0.885542	0.84	0.777108	0.282867	0.627119	0.695804	0.459627	0.81893	0.675743	0.693255
1053	0.383216	0.433333	0.917647	0.481481	0.901734	0.845	0.772586	0.309506	0.652174	0.646048	0.421348	0.824561	0.647783	0.68985
1054	0.458783	0.5	0.91411	0.569231	0.889552	0.8375	0.809323	0.348591	0.627119	0.697183	0.4625	0.818182	0.676617	0.725074
1055	0.491536	0.6	0.901538	0.584416	0.907121	0.845	0.814141	0.277492	0.674074	0.632959	0.481481	0.793427	0.646766	0.696682
1056	0.347829	0.389831	0.917889	0.45098	0.896848	0.84	0.748413	0.254436	0.59375	0.68	0.463415	0.782427	0.652605	0.669959
1057	0.386275	0.390244	0.91195	0.533333	0.852941	0.805	0.743971	0.34118	0.583942	0.717472	0.512821	0.772	0.672414	0.691721
1058	0.302336	0.382353	0.894578	0.42623	0.876106	0.8075	0.716742	0.335577	0.663793	0.711806	0.48125	0.840164	0.69802	0.738622
1059	0.514535	0.479452	0.93578	0.625	0.889535	0.8525	0.812422	0.354455	0.629032	0.747331	0.52349	0.820312	0.711111	0.750014
1060	0.277143	0.291667	0.911585	0.42	0.854286	0.8	0.706971	0.305612	0.596899	0.711679	0.49359	0.789474	0.674938	0.678303
1061	0.496107	0.469136	0.9279	0.622951	0.873156	0.835	0.771072	0.324311	0.663866	0.680702	0.464706	0.82906	0.675743	0.718173
1062	0.467767	0.478873	0.924012	0.576271	0.891496	0.845	0.769546	0.270042	0.579832	0.670175	0.423313	0.792531	0.643564	0.658944
1063	0.41039	0.486842	0.898148	0.528571	0.881818	0.82	0.764091	0.340778	0.678261	0.719298	0.493671	0.847107	0.7075	0.732386
1064	0.492078	0.550725	0.918429	0.584615	0.907463	0.855	0.803031	0.277085	0.620155	0.655797	0.457143	0.786957	0.644444	0.688276
1065	0.359142	0.463768	0.891239	0.470588	0.888554	0.8175	0.761915	0.397911	0.688525	0.716312	0.512195	0.841667	0.707921	0.742192
1066	0.375431	0.476923	0.898507	0.476923	0.898507	0.83	0.756992	0.327625	0.666667	0.710345	0.475	0.844262	0.69802	0.698835
1067	0.455816	0.513889	0.911585	0.560606	0.89521	0.84	0.758528	0.252313	0.616541	0.659259	0.471264	0.777293	0.645161	0.667498
1068	0.510907	0.533333	0.923077	0.615385	0.895522	0.85	0.82434	0.365909	0.725664	0.706897	0.491018	0.868644	0.712159	0.734705
1069	0.479497	0.507463	0.924925	0.576271	0.903226	0.855	0.786595	0.313868	0.6	0.738516	0.493151	0.81323	0.69727	0.719424
1070	0.348269	0.369863	0.908257	0.473684	0.865889	0.81	0.724464	0.325632	0.622951	0.723404	0.493506	0.816	0.693069	0.733735
1071	0.527677	0.530864	0.924765	0.641791	0.885886	0.845	0.807158	0.376299	0.725926	0.68797	0.541436	0.831818	0.700748	0.747009
1072	0.46816	0.464789	0.927052	0.578947	0.889213	0.845	0.771725	0.433561	0.695312	0.764286	0.574194	0.84585	0.742647	0.767234
1073	0.390815	0.484848	0.901198	0.492308	0.898507	0.8325	0.781952	0.346389	0.690476	0.677419	0.491525	0.828947	0.681481	0.748586
1074	0.484417	0.5375	0.909375	0.597222	0.887195	0.835	0.784066	0.324859	0.692308	0.66426	0.491803	0.821429	0.673219	0.72404
1075	0.467399	0.476744	0.914013	0.602941	0.864458	0.82	0.792479	0.364038	0.666667	0.716418	0.547619	0.806723	0.699507	0.731375
1076	0.520346	0.581081	0.917178	0.614286	0.906061	0.855	0.806753	0.255447	0.633588	0.654412	0.468927	0.787611	0.647643	0.681118
1077	0.496446	0.514706	0.927711	0.59322	0.903226	0.8575	0.776728	0.34636	0.687023	0.678832	0.505618	0.819383	0.681481	0.706304
1078	0.395642	0.5	0.884375	0.519481	0.876161	0.8075	0.746713	0.313475	0.694215	0.673759	0.477273	0.837004	0.679901	0.723529
1079	0.382997	0.4	0.909375	0.52459	0.858407	0.8075	0.765293	0.35152	0.663934	0.728571	0.515924	0.832653	0.708955	0.717443
1080	0.50127	0.533333	0.92	0.606061	0.89521	0.8475	0.80768	0.324418	0.561983	0.72242	0.465753	0.792969	0.674129	0.71824
1081	0.458966	0.4875	0.9125	0.58209	0.876877	0.8275	0.804446	0.335559	0.651163	0.667883	0.48	0.802632	0.662531	0.704898
1082	0.377193	0.408451	0.911854	0.5	0.877193	0.8225	0.758469	0.294528	0.607407	0.681648	0.491018	0.774468	0.656716	0.703593
1083	0.41667	0.493506	0.897833	0.535211	0.881459	0.82	0.778479	0.289542	0.633803	0.673004	0.511364	0.772926	0.659259	0.695033
1084	0.37542	0.458333	0.896341	0.492537	0.882883	0.8175	0.748622	0.336143	0.69403	0.679104	0.519553	0.816143	0.68408	0.714017
1085	0.449801	0.481928	0.908517	0.57971	0.870091	0.82	0.80472	0.300031	0.586207	0.684825	0.512048	0.745763	0.649254	0.697194
1086	0.437297	0.448718	0.916149	0.564516	0.872781	0.825	0.780039	0.303081	0.610687	0.695971	0.490798	0.788382	0.668317	0.68998
1087	0.521274	0.514286	0.933333	0.62069	0.900585	0.86	0.804446	0.370204	0.672566	0.748276	0.510067	0.854331	0.727047	0.731361
1088	0.459615	0.492537	0.921922	0.559322	0.900293	0.85	0.807893	0.369578	0.648855	0.721612	0.52795	0.8107	0.69802	0.723576
1089	0.396531	0.454545	0.900929	0.522388	0.873874	0.815	0.7778	0.347903	0.66129	0.689286	0.485207	0.821277	0.680693	0.725111
1090	0.364485	0.5	0.886228	0.464789	0.899696	0.8225	0.73751	0.365688	0.674797	0.699647	0.494048	0.831933	0.692118	0.736085
1091	0.420448	0.442857	0.918182	0.534483	0.885965	0.835	0.759931	0.307321	0.663934	0.689046	0.47929	0.826271	0.681481	0.704438
1092	0.342328	0.442623	0.899705	0.442623	0.899705	0.83	0.713332	0.2458	0.601626	0.644366	0.422857	0.788793	0.63145	0.666009
1093	0.462149	0.552239	0.90991	0.552239	0.90991	0.85	0.758975	0.342419	0.661538	0.693431	0.505882	0.811966	0.683168	0.744035
1094	0.464701	0.409639	0.930599	0.607143	0.857558	0.8225	0.762718	0.332295	0.6875	0.661871	0.483516	0.821429	0.669951	0.705218
1095	0.572268	0.434783	0.957704	0.681818	0.890449	0.8675	0.810904	0.35417	0.635593	0.722807	0.487013	0.827309	0.69727	0.745385
1096	0.40434	0.5	0.891975	0.520548	0.883792	0.8175	0.764945	0.368211	0.730435	0.7	0.491228	0.867521	0.708642	0.731878
1097	0.450256	0.488636	0.897436	0.573333	0.861538	0.8075	0.799138	0.382773	0.703704	0.667897	0.513514	0.819005	0.679803	0.73426
1098	0.409644	0.472222	0.905488	0.523077	0.886567	0.8275	0.801584	0.445332	0.737226	0.731343	0.583815	0.844828	0.733333	0.790283
1099	0.354754	0.441558	0.863777	0.435897	0.86646	0.7825	0.744844	0.353481	0.646552	0.695804	0.462963	0.829167	0.681592	0.728006
1100	0.371643	0.435484	0.911243	0.473684	0.897959	0.8375	0.744693	0.27699	0.609375	0.687273	0.47561	0.790795	0.662531	0.682164
1101	0.419435	0.397436	0.92236	0.553571	0.863372	0.82	0.785792	0.308097	0.621849	0.706714	0.471338	0.816327	0.681592	0.703855
1102	0.376349	0.428571	0.900929	0.507692	0.868657	0.81	0.741171	0.321184	0.688	0.651246	0.467391	0.824324	0.662562	0.718873
1103	0.432821	0.525641	0.89441	0.546667	0.886154	0.8225	0.743836	0.34625	0.715385	0.67033	0.508197	0.831818	0.684864	0.723399
1104	0.524479	0.513889	0.932927	0.627119	0.897361	0.8575	0.806178	0.335918	0.635593	0.719298	0.483871	0.826613	0.694789	0.723295
1105	0.375831	0.416667	0.908824	0.446429	0.898256	0.835	0.76059	0.243548	0.627451	0.679868	0.397516	0.844262	0.666667	0.669382
1106	0.560531	0.54878	0.930818	0.671642	0.888889	0.8525	0.813881	0.336292	0.690476	0.689531	0.50289	0.830435	0.689826	0.725644
1107	0.483125	0.52	0.916923	0.590909	0.892216	0.8425	0.790079	0.357504	0.707692	0.658088	0.497297	0.824885	0.674129	0.727183
1108	0.339657	0.413793	0.909357	0.436364	0.901449	0.8375	0.754097	0.401732	0.704545	0.705882	0.537572	0.831169	0.705446	0.731156
1109	0.485618	0.438356	0.93578	0.603774	0.881844	0.845	0.797347	0.350185	0.627907	0.709091	0.503106	0.802469	0.683168	0.712057
1110	0.498462	0.576923	0.906832	0.6	0.898462	0.8425	0.828144	0.38915	0.696296	0.696296	0.534091	0.820961	0.696296	0.739529
1111	0.386905	0.388235	0.901587	0.515625	0.845238	0.7925	0.735282	0.299515	0.671756	0.635036	0.468085	0.801843	0.646914	0.691521
1112	0.503922	0.56338	0.917933	0.597015	0.906907	0.855	0.808928	0.287583	0.616541	0.672794	0.479532	0.782051	0.654321	0.66253
1113	0.43522	0.428571	0.912621	0.590909	0.844311	0.8025	0.764017	0.366093	0.615385	0.727642	0.588957	0.748954	0.68408	0.735619
1114	0.401845	0.430769	0.919403	0.509091	0.892754	0.84	0.769328	0.339634	0.677165	0.701818	0.511905	0.824786	0.69403	0.717906
1115	0.342753	0.351351	0.91411	0.481481	0.861272	0.81	0.724095	0.340116	0.666667	0.687732	0.517241	0.804348	0.680693	0.712287
1116	0.470238	0.537313	0.915916	0.5625	0.907738	0.8525	0.776018	0.340711	0.653543	0.697842	0.497006	0.815126	0.683951	0.726285
1117	0.492743	0.552941	0.904762	0.61039	0.882353	0.83	0.813256	0.411382	0.731707	0.717314	0.529412	0.860169	0.721675	0.765893
1118	0.376349	0.428571	0.900929	0.507692	0.868657	0.81	0.762893	0.310463	0.648	0.694245	0.487952	0.814346	0.679901	0.718876
1119	0.405094	0.466667	0.914706	0.491228	0.906706	0.8475	0.795432	0.389222	0.654867	0.719723	0.477419	0.842105	0.701493	0.741577
1120	0.51645	0.54321	0.918495	0.628571	0.887879	0.8425	0.803939	0.373447	0.689922	0.710623	0.529762	0.82906	0.70398	0.729762
1121	0.437979	0.519481	0.897833	0.547945	0.88685	0.825	0.777638	0.26966	0.666667	0.631579	0.432432	0.818182	0.641975	0.700663
1122	0.416572	0.527778	0.893293	0.520548	0.896024	0.8275	0.789137	0.310661	0.615385	0.67433	0.508671	0.761905	0.653465	0.699577
1123	0.390244	0.5	0.890244	0.5	0.890244	0.82	0.74458	0.361478	0.664234	0.689139	0.522989	0.8	0.680693	0.735307
1124	0.402906	0.461538	0.900621	0.529412	0.873494	0.815	0.772635	0.291877	0.653226	0.639286	0.445055	0.806306	0.643564	0.685148
1125	0.345616	0.39726	0.902141	0.47541	0.870206	0.81	0.746796	0.299952	0.596639	0.68662	0.44375	0.802469	0.66005	0.709291
1126	0.386146	0.333333	0.932927	0.521739	0.864407	0.825	0.77045	0.326847	0.622807	0.724138	0.470199	0.83004	0.695545	0.688714
1127	0.42399	0.507042	0.902736	0.529412	0.894578	0.8325	0.766035	0.397756	0.691057	0.706714	0.505952	0.840336	0.70197	0.748678
1128	0.389136	0.411765	0.912651	0.491228	0.883382	0.8275	0.753721	0.30255	0.609375	0.713262	0.493671	0.799197	0.68059	0.683473
1129	0.442188	0.575342	0.889908	0.538462	0.903727	0.8325	0.803074	0.352569	0.704	0.696429	0.508671	0.840517	0.698765	0.72751
1130	0.465932	0.523077	0.919403	0.557377	0.908555	0.855	0.769887	0.375592	0.707692	0.705882	0.534884	0.834783	0.706468	0.744443
1131	0.391173	0.428571	0.912121	0.508475	0.882698	0.8275	0.762936	0.389636	0.687023	0.725275	0.545455	0.828452	0.712871	0.777008
1132	0.452827	0.554054	0.898773	0.554054	0.898773	0.835	0.774229	0.335096	0.713043	0.681356	0.465909	0.858974	0.690244	0.711135
1133	0.535894	0.553846	0.934328	0.62069	0.915205	0.8725	0.844954	0.31586	0.636364	0.704225	0.478261	0.819672	0.683951	0.721586
1134	0.515521	0.576923	0.913043	0.616438	0.899083	0.8475	0.808575	0.370757	0.686131	0.695489	0.537143	0.811404	0.692308	0.728278
1135	0.347409	0.476923	0.874627	0.424658	0.896024	0.81	0.750408	0.348532	0.7	0.686131	0.514124	0.828194	0.690594	0.739042
1136	0.365362	0.47541	0.899705	0.460317	0.905045	0.835	0.756582	0.301012	0.648	0.692029	0.487952	0.812766	0.678304	0.692449
1137	0.386628	0.41791	0.915916	0.5	0.886628	0.8325	0.755502	0.318012	0.614815	0.681648	0.494048	0.777778	0.659204	0.715528
1138	0.341022	0.411765	0.900602	0.459016	0.882006	0.8175	0.727284	0.317828	0.669291	0.677536	0.488506	0.816594	0.674938	0.698704
1139	0.516611	0.568966	0.932749	0.589286	0.927326	0.88	0.817509	0.348734	0.684211	0.716263	0.4875	0.851852	0.707196	0.737315
1140	0.453689	0.415385	0.934328	0.55102	0.891738	0.85	0.770394	0.401531	0.679389	0.692029	0.511494	0.819742	0.687961	0.766771
1141	0.355634	0.405797	0.906344	0.474576	0.879765	0.82	0.71937	0.311799	0.626866	0.686347	0.497041	0.788136	0.666667	0.717633
1142	0.547764	0.551724	0.923323	0.666667	0.881098	0.8425	0.819974	0.370001	0.70073	0.69403	0.539326	0.819383	0.696296	0.754148
1143	0.415107	0.444444	0.911585	0.52459	0.882006	0.8275	0.768606	0.405002	0.69697	0.726277	0.550898	0.832636	0.716749	0.770703
1144	0.511409	0.488636	0.910256	0.605634	0.863222	0.8175	0.773	0.325119	0.666667	0.654275	0.491803	0.79638	0.658416	0.719992
1145	0.454132	0.492754	0.918429	0.557377	0.896755	0.845	0.779051	0.351692	0.675	0.689895	0.476471	0.835443	0.685504	0.733713
1146	0.460476	0.441558	0.925697	0.586207	0.874269	0.8325	0.76583	0.304453	0.626984	0.695652	0.484663	0.803347	0.674129	0.709398
1147	0.351434	0.470588	0.873494	0.432432	0.889571	0.805	0.749834	0.355045	0.683453	0.667925	0.519126	0.800905	0.673267	0.732165
1148	0.358631	0.447761	0.897898	0.46875	0.889881	0.8225	0.737119	0.370312	0.714286	0.72069	0.496894	0.86722	0.718905	0.761669
1149	0.298853	0.438356	0.859327	0.410256	0.872671	0.7825	0.721532	0.326535	0.625899	0.686792	0.511765	0.777778	0.665842	0.728343
1150	0.377231	0.508772	0.900875	0.460317	0.916914	0.845	0.775776	0.299563	0.650794	0.672727	0.476744	0.80786	0.665835	0.705471
1151	0.491715	0.641791	0.900901	0.565789	0.925926	0.8575	0.810997	0.399002	0.682171	0.728261	0.539877	0.830579	0.71358	0.740298
1152	0.418495	0.418919	0.920245	0.54386	0.874636	0.8275	0.775152	0.367144	0.723577	0.7	0.514451	0.852174	0.707196	0.733767
1153	0.443452	0.391892	0.932515	0.568627	0.87106	0.8325	0.796505	0.278259	0.613445	0.663194	0.429412	0.805907	0.648649	0.662899
1154	0.320461	0.449275	0.876133	0.430556	0.884146	0.8025	0.715341	0.313987	0.632812	0.6787	0.476471	0.8	0.664198	0.719294
1155	0.455009	0.581081	0.892638	0.551282	0.903727	0.835	0.804049	0.357189	0.710744	0.6875	0.488636	0.849785	0.694377	0.727135
1156	0.412121	0.394737	0.92284	0.545455	0.866667	0.8225	0.779315	0.31482	0.615385	0.689895	0.447205	0.814815	0.668317	0.714788
1157	0.341837	0.4375	0.88125	0.479452	0.862385	0.7925	0.726991	0.317999	0.626866	0.703297	0.509091	0.793388	0.678133	0.725481
1158	0.518315	0.566265	0.902208	0.602564	0.888199	0.8325	0.826764	0.323169	0.608108	0.684825	0.526316	0.752137	0.65679	0.698078
1159	0.2596	0.375	0.871951	0.391304	0.864048	0.7825	0.664828	0.342468	0.671533	0.682836	0.519774	0.802632	0.679012	0.725013
1160	0.415179	0.465753	0.908257	0.53125	0.883929	0.8275	0.77281	0.303868	0.601449	0.715356	0.522013	0.776423	0.676543	0.69963
1161	0.326458	0.361111	0.89939	0.440678	0.865103	0.8025	0.731672	0.274603	0.610619	0.699659	0.43949	0.823293	0.674877	0.700406
1162	0.311557	0.421875	0.860119	0.364865	0.886503	0.79	0.717377	0.348731	0.72	0.681159	0.505618	0.843049	0.693267	0.728674
1163	0.441128	0.5	0.907975	0.552239	0.888889	0.8325	0.793286	0.321985	0.693548	0.658363	0.472527	0.829596	0.669136	0.708681
1164	0.549903	0.546667	0.932308	0.650794	0.89911	0.86	0.824219	0.379671	0.616667	0.757042	0.517483	0.823755	0.715347	0.726871
1165	0.407395	0.5	0.891304	0.527027	0.880368	0.815	0.753834	0.383438	0.704225	0.704981	0.564972	0.814159	0.704715	0.765057
1166	0.442985	0.53012	0.892744	0.564103	0.878882	0.8175	0.7888	0.343646	0.664179	0.685185	0.511494	0.804348	0.678218	0.742538
1167	0.455776	0.466667	0.92	0.57377	0.882006	0.835	0.752793	0.24015	0.628571	0.656566	0.392857	0.833333	0.649254	0.668934
1168	0.460173	0.549296	0.905775	0.557143	0.90303	0.8425	0.795108	0.37342	0.635714	0.707865	0.532934	0.7875	0.683047	0.728207
1169	0.459688	0.532468	0.904025	0.569444	0.890244	0.8325	0.774602	0.379778	0.697842	0.703008	0.551136	0.816594	0.701235	0.74909
1170	0.346398	0.439394	0.889222	0.439394	0.889222	0.815	0.736844	0.320216	0.596639	0.707746	0.461039	0.807229	0.674938	0.679393
1171	0.388886	0.453125	0.910714	0.491525	0.897361	0.8375	0.734281	0.29634	0.651786	0.65529	0.41954	0.831169	0.654321	0.69698
1172	0.370402	0.430556	0.902439	0.492063	0.878338	0.8175	0.770265	0.295316	0.651852	0.669145	0.497175	0.792952	0.663366	0.695741
1173	0.421636	0.481481	0.899687	0.549296	0.87234	0.815	0.786528	0.33713	0.698529	0.669145	0.516304	0.81448	0.679012	0.717354
1174	0.342489	0.375	0.908537	0.473684	0.868805	0.8125	0.719222	0.389478	0.736842	0.67658	0.52973	0.83871	0.696517	0.745546
1175	0.377956	0.444444	0.89939	0.492308	0.880597	0.8175	0.781424	0.346259	0.595588	0.715909	0.519231	0.77459	0.675	0.697496
1176	0.497883	0.461538	0.931677	0.62069	0.877193	0.84	0.825418	0.346851	0.613636	0.731618	0.525974	0.796	0.693069	0.747425
1177	0.440781	0.5	0.904321	0.550725	0.885196	0.8275	0.775122	0.359829	0.715517	0.705263	0.497006	0.858974	0.708229	0.725006
1178	0.411243	0.508197	0.908555	0.5	0.911243	0.8475	0.765986	0.328772	0.643478	0.729167	0.486842	0.836653	0.704715	0.721039
1179	0.447885	0.464789	0.920973	0.559322	0.888563	0.84	0.763731	0.329534	0.601504	0.740876	0.529801	0.792969	0.695332	0.690729
1180	0.400921	0.40625	0.925595	0.509804	0.891117	0.8425	0.781589	0.26642	0.632479	0.642105	0.420455	0.809735	0.639303	0.659893
1181	0.501285	0.464789	0.93617	0.611111	0.890173	0.8525	0.827714	0.287402	0.556522	0.742268	0.460432	0.808989	0.689655	0.683998
1182	0.391931	0.488889	0.877419	0.536585	0.855346	0.79	0.76929	0.307207	0.629139	0.665339	0.530726	0.748879	0.651741	0.705588
1183	0.434778	0.426471	0.927711	0.54717	0.887608	0.8425	0.769616	0.236514	0.582677	0.65704	0.43787	0.774468	0.633663	0.65425
1184	0.515625	0.550725	0.92145	0.59375	0.907738	0.8575	0.820243	0.348289	0.709677	0.663082	0.483516	0.837104	0.677419	0.725194
1185	0.397695	0.416667	0.917647	0.471698	0.899135	0.8425	0.793051	0.312224	0.625	0.699275	0.490798	0.80083	0.675743	0.717101
1186	0.427451	0.470588	0.915663	0.533333	0.894118	0.84	0.764216	0.317287	0.639344	0.681979	0.464286	0.814346	0.669136	0.721729
1187	0.408482	0.478261	0.906344	0.515625	0.892857	0.8325	0.781064	0.344582	0.677419	0.683453	0.488372	0.826087	0.681592	0.711752
1188	0.480392	0.5	0.924242	0.583333	0.897059	0.85	0.807721	0.373148	0.714286	0.669065	0.494505	0.837838	0.683168	0.743171
1189	0.331343	0.430769	0.889552	0.430769	0.889552	0.815	0.746246	0.352295	0.733945	0.696246	0.473373	0.875536	0.706468	0.747809
1190	0.42451	0.463768	0.915408	0.533333	0.891176	0.8375	0.790074	0.30768	0.621849	0.71831	0.480519	0.819277	0.689826	0.711762
1191	0.500384	0.444444	0.934169	0.631579	0.868805	0.835	0.807401	0.327429	0.62931	0.71134	0.464968	0.828	0.687961	0.725272
1192	0.346583	0.4	0.910145	0.415094	0.904899	0.84	0.747458	0.30111	0.636364	0.697183	0.472393	0.818182	0.679012	0.701983
1193	0.455963	0.481481	0.912226	0.58209	0.873874	0.825	0.775604	0.285941	0.603053	0.661765	0.461988	0.775862	0.64268	0.67485
1194	0.312745	0.353846	0.889552	0.383333	0.876471	0.8025	0.712598	0.310584	0.622807	0.712329	0.458065	0.828685	0.687192	0.722631
1195	0.385609	0.454545	0.907186	0.491803	0.893805	0.8325	0.771169	0.357204	0.666667	0.70922	0.5	0.829876	0.696296	0.730152
1196	0.355536	0.444444	0.884013	0.493151	0.862385	0.795	0.762808	0.311111	0.633588	0.657993	0.474286	0.786667	0.65	0.719632
1197	0.291667	0.422535	0.87234	0.416667	0.875	0.7925	0.707613	0.274609	0.636986	0.633588	0.492063	0.757991	0.634804	0.685394
1198	0.32575	0.411765	0.894578	0.444444	0.881306	0.8125	0.71471	0.300723	0.682171	0.654545	0.480874	0.81448	0.663366	0.70969
1199	0.461376	0.383333	0.947059	0.560976	0.896936	0.8625	0.801753	0.339724	0.641026	0.724138	0.483871	0.833333	0.700246	0.727074
1200	0.396262	0.454545	0.900929	0.522388	0.873874	0.815	0.732867	0.285182	0.568182	0.680147	0.462963	0.764463	0.643564	0.66586
1201	0.527179	0.544444	0.916129	0.653333	0.873846	0.8325	0.82201	0.371885	0.727273	0.696113	0.505747	0.856522	0.705446	0.753283
1202	0.471068	0.475	0.909375	0.567164	0.873874	0.8225	0.770494	0.256149	0.629032	0.622776	0.423913	0.791855	0.624691	0.674416
1203	0.418039	0.506494	0.894737	0.534247	0.883792	0.82	0.749927	0.300351	0.638462	0.692308	0.497006	0.800847	0.674938	0.702598
1204	0.561001	0.57377	0.941003	0.636364	0.924638	0.885	0.84809	0.279775	0.558333	0.730496	0.468531	0.795367	0.679104	0.65892
1205	0.428722	0.422535	0.924012	0.545455	0.881159	0.835	0.783874	0.301415	0.580645	0.675	0.441718	0.784232	0.64604	0.680676
1206	0.381056	0.40625	0.919643	0.490566	0.89049	0.8375	0.769996	0.26608	0.626087	0.679181	0.433735	0.822314	0.664216	0.675725
1207	0.430936	0.457143	0.918182	0.542373	0.888563	0.8375	0.774517	0.350193	0.664336	0.70155	0.552326	0.790393	0.688279	0.720691
1208	0.411765	0.441176	0.909639	0.5	0.888235	0.83	0.789706	0.32065	0.598361	0.712766	0.474026	0.804	0.678218	0.689986
1209	0.406659	0.465753	0.905199	0.523077	0.883582	0.825	0.754604	0.251577	0.606557	0.666667	0.440476	0.79661	0.648515	0.670587
1210	0.459107	0.422535	0.933131	0.576923	0.882184	0.8425	0.763401	0.289576	0.65812	0.66899	0.447674	0.827586	0.665842	0.698114
1211	0.389494	0.428571	0.908012	0.465517	0.894737	0.8325	0.741556	0.371737	0.694915	0.697917	0.485207	0.848101	0.697044	0.72625
1212	0.488563	0.480519	0.925697	0.606557	0.882006	0.84	0.775158	0.351026	0.674419	0.706093	0.514793	0.824268	0.696078	0.720618
1213	0.327886	0.294118	0.927711	0.454545	0.865169	0.82	0.742084	0.42189	0.727273	0.75	0.556962	0.864198	0.743142	0.769758
1214	0.391173	0.428571	0.912121	0.508475	0.882698	0.8275	0.767782	0.321625	0.654867	0.709343	0.468354	0.840164	0.69403	0.689659
1215	0.456997	0.533333	0.904615	0.56338	0.893617	0.835	0.787812	0.359045	0.697479	0.714789	0.506098	0.849372	0.709677	0.75596
1216	0.415446	0.463768	0.912387	0.52459	0.890855	0.835	0.762682	0.323637	0.666667	0.694853	0.508876	0.814655	0.685786	0.69523
1217	0.373593	0.457143	0.884848	0.457143	0.884848	0.81	0.774675	0.288538	0.639344	0.671378	0.45614	0.811966	0.661728	0.692964
1218	0.394648	0.538462	0.889552	0.486111	0.908537	0.8325	0.758596	0.34963	0.656934	0.704545	0.535714	0.798283	0.688279	0.706448
1219	0.472176	0.525424	0.926686	0.553571	0.918605	0.8675	0.794254	0.301313	0.585366	0.684588	0.45	0.789256	0.654229	0.676746
1220	0.330195	0.405405	0.892638	0.461538	0.868657	0.8025	0.737405	0.341184	0.625	0.69962	0.532544	0.773109	0.673219	0.706055
1221	0.402671	0.438356	0.892966	0.477612	0.876877	0.81	0.777374	0.378835	0.638655	0.722807	0.490323	0.827309	0.69802	0.756481
1222	0.439495	0.548387	0.908284	0.523077	0.916418	0.8525	0.782503	0.360897	0.672269	0.712281	0.493827	0.838843	0.700495	0.75
1223	0.431541	0.405797	0.930514	0.54902	0.882521	0.84	0.783611	0.267678	0.572727	0.697595	0.417219	0.812	0.663342	0.682094
1224	0.342477	0.415584	0.891641	0.477612	0.864865	0.8	0.735781	0.295767	0.627907	0.658182	0.462857	0.790393	0.648515	0.672803
1225	0.449538	0.515625	0.916667	0.540984	0.908555	0.8525	0.793196	0.358173	0.66129	0.702128	0.493976	0.825	0.689655	0.741787
1226	0.392578	0.432099	0.902821	0.530303	0.862275	0.8075	0.74746	0.375983	0.669492	0.709343	0.484663	0.840164	0.697789	0.731025
1227	0.442691	0.483871	0.923077	0.535714	0.906977	0.855	0.793657	0.303509	0.663934	0.675	0.47093	0.821739	0.671642	0.677696
1228	0.460852	0.526316	0.898148	0.547945	0.889908	0.8275	0.792447	0.371515	0.684211	0.692308	0.52	0.818182	0.689655	0.72238
1229	0.402299	0.433333	0.923529	0.5	0.902299	0.85	0.789456	0.355006	0.62931	0.731959	0.483444	0.832031	0.702703	0.725987
1230	0.337393	0.397059	0.903614	0.457627	0.879765	0.8175	0.738382	0.39822	0.697674	0.712727	0.532544	0.834043	0.707921	0.751718
1231	0.511668	0.533333	0.935294	0.592593	0.919075	0.875	0.798009	0.330159	0.672269	0.689895	0.473373	0.835443	0.684729	0.705743
1232	0.455882	0.507692	0.919403	0.55	0.905882	0.8525	0.767132	0.32735	0.691057	0.672535	0.477528	0.834061	0.678133	0.718588
1233	0.425747	0.469136	0.890282	0.520548	0.868502	0.805	0.77192	0.40341	0.690141	0.71374	0.566474	0.809524	0.705446	0.749094
1234	0.238251	0.333333	0.875776	0.393939	0.844311	0.77	0.672564	0.292075	0.637097	0.689531	0.478788	0.809322	0.673317	0.679099
1235	0.563798	0.468354	0.94704	0.685185	0.878613	0.8525	0.839863	0.396169	0.666667	0.766551	0.537931	0.849421	0.737624	0.721358
1236	0.427959	0.448718	0.913043	0.555556	0.872404	0.8225	0.772785	0.384774	0.653543	0.728261	0.525316	0.820408	0.704715	0.739057
1237	0.557905	0.560976	0.927673	0.666667	0.891239	0.8525	0.833903	0.294767	0.645161	0.688172	0.479042	0.813559	0.674938	0.675633
1238	0.482684	0.546667	0.910769	0.585714	0.89697	0.8425	0.796342	0.350211	0.666667	0.714286	0.53012	0.8159	0.698765	0.718087
1239	0.406203	0.385714	0.927273	0.529412	0.876791	0.8325	0.78496	0.304478	0.64	0.672662	0.467836	0.806034	0.662531	0.7041
1240	0.422784	0.469697	0.916168	0.525424	0.897361	0.8425	0.791416	0.298896	0.66087	0.684932	0.452381	0.83682	0.678133	0.679006
1241	0.425287	0.435484	0.926036	0.519231	0.899425	0.85	0.775116	0.331087	0.692308	0.695652	0.441718	0.866667	0.694789	0.740328
1242	0.348964	0.457143	0.887879	0.463768	0.885196	0.8125	0.737335	0.34207	0.618321	0.708029	0.503106	0.795082	0.679012	0.732231
1243	0.355776	0.434211	0.891975	0.485294	0.870482	0.805	0.745415	0.293007	0.601562	0.641026	0.44	0.774336	0.628429	0.654292
1244	0.430319	0.451613	0.926036	0.528302	0.902017	0.8525	0.757789	0.286521	0.59322	0.713287	0.460526	0.809524	0.678218	0.705233
1245	0.498185	0.492958	0.930091	0.603448	0.894737	0.8525	0.778736	0.311996	0.656	0.690647	0.488095	0.817021	0.679901	0.724694
1246	0.374433	0.419753	0.899687	0.515152	0.859281	0.8025	0.729654	0.317749	0.672131	0.684397	0.479532	0.828326	0.680693	0.728637
1247	0.312925	0.353846	0.910448	0.433962	0.878963	0.82	0.713365	0.358727	0.638462	0.739927	0.538961	0.811245	0.707196	0.716729
1248	0.426028	0.423529	0.914286	0.571429	0.854599	0.81	0.762894	0.34144	0.644444	0.7	0.517857	0.797468	0.681481	0.703227
1249	0.383938	0.364865	0.920245	0.509434	0.864553	0.8175	0.733892	0.32738	0.644444	0.671533	0.491525	0.793103	0.662592	0.699263
1250	0.431821	0.515625	0.910714	0.52381	0.908012	0.8475	0.777142	0.332966	0.674797	0.677305	0.477011	0.82684	0.676543	0.71818
1251	0.554802	0.597015	0.930931	0.634921	0.919881	0.875	0.813669	0.422734	0.730769	0.726277	0.558824	0.850427	0.727723	0.771778
1252	0.458669	0.486486	0.917178	0.571429	0.88724	0.8375	0.757501	0.381526	0.681481	0.719557	0.547619	0.819328	0.706897	0.711795
1253	0.497826	0.518987	0.919003	0.61194	0.885886	0.84	0.812671	0.376717	0.671329	0.712644	0.561404	0.798283	0.69802	0.718505
1254	0.299885	0.371795	0.888199	0.446154	0.853731	0.7875	0.684983	0.333488	0.621622	0.722603	0.46	0.833992	0.694789	0.721443
1255	0.49889	0.544304	0.906542	0.589041	0.889908	0.835	0.802166	0.421258	0.708333	0.69962	0.563536	0.814159	0.702703	0.734443
1256	0.445074	0.5625	0.904762	0.529412	0.915663	0.85	0.79775	0.353325	0.743802	0.665505	0.483871	0.86036	0.688725	0.73477
1257	0.534358	0.549296	0.930091	0.629032	0.905325	0.8625	0.835823	0.340327	0.626984	0.734767	0.51634	0.813492	0.701235	0.708704
1258	0.383415	0.435897	0.900621	0.515152	0.868263	0.81	0.740065	0.296709	0.65873	0.678571	0.479769	0.815451	0.672414	0.679866
1259	0.48618	0.573529	0.912651	0.573529	0.912651	0.855	0.814338	0.361887	0.733333	0.683274	0.497175	0.857143	0.698254	0.730201
1260	0.377474	0.45	0.911765	0.473684	0.90379	0.8425	0.746432	0.315843	0.621849	0.71831	0.480519	0.819277	0.689826	0.692589
1261	0.408726	0.533333	0.902941	0.492308	0.916418	0.8475	0.782204	0.298991	0.644628	0.674912	0.458824	0.816239	0.665842	0.706686
1262	0.356863	0.402778	0.905488	0.483333	0.873529	0.815	0.72625	0.264614	0.631148	0.671429	0.455621	0.806867	0.659204	0.66331
1263	0.450216	0.5	0.90625	0.571429	0.878788	0.825	0.799567	0.316522	0.625899	0.685393	0.508772	0.778723	0.665025	0.706039
1264	0.431939	0.438202	0.909968	0.58209	0.84985	0.805	0.73968	0.284958	0.6	0.681004	0.457317	0.791667	0.655941	0.67692
1265	0.302181	0.415385	0.886567	0.415385	0.886567	0.81	0.72992	0.311998	0.696429	0.680135	0.450867	0.855932	0.684597	0.734331
1266	0.506098	0.535714	0.914557	0.625	0.881098	0.835	0.819127	0.328844	0.642336	0.696296	0.517647	0.793249	0.678133	0.715021
1267	0.427741	0.483333	0.920588	0.517857	0.909884	0.855	0.767494	0.316911	0.618644	0.723776	0.480263	0.821429	0.693069	0.733604
1268	0.411676	0.424658	0.917431	0.534483	0.877193	0.8275	0.78592	0.331397	0.66087	0.719723	0.484076	0.842105	0.70297	0.734299
1269	0.387013	0.461538	0.89441	0.514286	0.872727	0.81	0.76645	0.314858	0.650407	0.660714	0.457143	0.811404	0.657568	0.695661
1270	0.392794	0.380282	0.924012	0.519231	0.873563	0.8275	0.776249	0.289802	0.586207	0.639456	0.390805	0.79661	0.62439	0.688414
1271	0.419525	0.486111	0.905488	0.530303	0.889222	0.83	0.749796	0.346536	0.674797	0.677305	0.477011	0.82684	0.676543	0.734131
1272	0.4	0.392857	0.914557	0.55	0.85	0.805	0.767328	0.331818	0.662069	0.675676	0.533333	0.78125	0.670792	0.71569
1273	0.454665	0.507246	0.915408	0.555556	0.89911	0.845	0.801893	0.32454	0.628099	0.696113	0.469136	0.81405	0.675743	0.717184
1274	0.345068	0.409639	0.88959	0.492754	0.851964	0.79	0.75069	0.298335	0.689076	0.661972	0.460674	0.835556	0.669975	0.706265
1275	0.297936	0.484848	0.847305	0.385542	0.892744	0.7875	0.720307	0.317627	0.601562	0.67148	0.458333	0.78481	0.649383	0.690608
1276	0.35752	0.43662	0.896657	0.476923	0.880597	0.815	0.741998	0.311743	0.626087	0.704861	0.458599	0.825203	0.682382	0.701596
1277	0.378268	0.47619	0.902077	0.47619	0.902077	0.835	0.744148	0.280405	0.618321	0.6875	0.487952	0.78903	0.665012	0.684108
1278	0.485755	0.443038	0.931464	0.614035	0.87172	0.835	0.815968	0.35071	0.684615	0.681004	0.5	0.822511	0.682152	0.733477
1279	0.421332	0.530303	0.901198	0.514706	0.906627	0.84	0.773609	0.293257	0.678261	0.658537	0.443182	0.836283	0.664179	0.708731
1280	0.434132	0.5	0.906061	0.530303	0.89521	0.835	0.758642	0.302922	0.638655	0.701754	0.47205	0.823045	0.683168	0.702492
1281	0.572394	0.471264	0.945687	0.706897	0.865497	0.8425	0.843744	0.381727	0.690265	0.712803	0.484472	0.854772	0.706468	0.709547
1282	0.452941	0.5	0.919162	0.55	0.902941	0.85	0.796961	0.294777	0.625	0.699301	0.465839	0.816327	0.67734	0.704441
1283	0.453583	0.434211	0.925926	0.578947	0.874636	0.8325	0.779679	0.320038	0.658333	0.700704	0.481707	0.829167	0.688119	0.70406
1284	0.45039	0.513514	0.907975	0.558824	0.891566	0.835	0.803951	0.351542	0.59854	0.704545	0.5125	0.771784	0.668329	0.689164
1285	0.438294	0.442857	0.918182	0.534483	0.885965	0.835	0.781458	0.300048	0.596899	0.692029	0.475309	0.786008	0.661728	0.68347
1286	0.394986	0.486842	0.891975	0.513889	0.881098	0.815	0.735772	0.373359	0.708333	0.661538	0.536842	0.803738	0.678218	0.733696
1287	0.463567	0.48	0.916923	0.571429	0.884273	0.835	0.797866	0.275645	0.608696	0.666667	0.485549	0.767241	0.646914	0.686495
1288	0.455805	0.535714	0.89557	0.576923	0.878882	0.82	0.78438	0.35718	0.735294	0.63197	0.502513	0.825243	0.666667	0.723888
1289	0.511555	0.5	0.9375	0.603774	0.907781	0.8675	0.806617	0.372329	0.669355	0.708185	0.50303	0.829167	0.696296	0.751335
1290	0.438125	0.493333	0.907692	0.552239	0.885886	0.83	0.764825	0.260315	0.669355	0.62766	0.441489	0.811927	0.640394	0.679958
1291	0.363839	0.392857	0.901899	0.515625	0.848214	0.795	0.736351	0.318075	0.666667	0.686131	0.5	0.813853	0.679901	0.710361
1292	0.3769	0.363636	0.919505	0.518519	0.858382	0.8125	0.733997	0.254426	0.638462	0.621324	0.446237	0.782407	0.626866	0.67192
1293	0.300741	0.415584	0.873065	0.438356	0.862385	0.785	0.722467	0.361599	0.654135	0.711111	0.527273	0.806723	0.692308	0.731583
1294	0.318729	0.391304	0.897281	0.442623	0.876106	0.81	0.74213	0.317801	0.631579	0.688581	0.444444	0.825726	0.672457	0.697838
1295	0.377525	0.41791	0.912913	0.491228	0.886297	0.83	0.766662	0.32668	0.621212	0.709559	0.509317	0.794239	0.680693	0.724569
1296	0.381943	0.5	0.903509	0.467742	0.914201	0.845	0.752458	0.32323	0.632353	0.670412	0.494253	0.781659	0.657568	0.718811
1297	0.386147	0.440476	0.89557	0.528571	0.857576	0.8	0.758139	0.332275	0.618056	0.687023	0.520468	0.765957	0.662562	0.70266
1298	0.370588	0.405405	0.907975	0.5	0.870588	0.815	0.708431	0.267917	0.5625	0.679856	0.447205	0.771429	0.642857	0.684411
1299	0.359347	0.357143	0.911392	0.517241	0.842105	0.795	0.742539	0.331817	0.664179	0.697417	0.520468	0.807692	0.68642	0.726399
1300	0.370563	0.472222	0.890244	0.485714	0.884848	0.815	0.745844	0.311801	0.649635	0.67803	0.511494	0.788546	0.668329	0.716884
1301	0.518249	0.56	0.92	0.617647	0.900602	0.8525	0.805856	0.267972	0.646018	0.668966	0.431953	0.82906	0.662531	0.685203
1302	0.41414	0.434211	0.91358	0.540984	0.873156	0.8225	0.786571	0.290625	0.652893	0.683099	0.467456	0.822034	0.674074	0.700364
1303	0.389295	0.485714	0.857576	0.419753	0.887147	0.7925	0.763845	0.254464	0.607143	0.660448	0.482955	0.762931	0.642157	0.674306
1304	0.390173	0.415385	0.919403	0.5	0.890173	0.8375	0.761507	0.246944	0.56	0.701439	0.457516	0.78	0.657568	0.658833
1305	0.367853	0.395349	0.901274	0.523077	0.844776	0.7925	0.739518	0.275078	0.633588	0.64684	0.466292	0.783784	0.6425	0.689379
1306	0.372333	0.461538	0.901493	0.47619	0.896142	0.83	0.758513	0.318524	0.663551	0.701695	0.446541	0.851852	0.691542	0.725388
1307	0.421222	0.481928	0.895899	0.547945	0.868502	0.81	0.772946	0.413147	0.674603	0.741935	0.541401	0.834677	0.720988	0.74848
1308	0.372024	0.426667	0.901538	0.5	0.872024	0.8125	0.764602	0.277884	0.617188	0.685921	0.475904	0.794979	0.664198	0.678999
1309	0.416598	0.52	0.892308	0.527027	0.889571	0.8225	0.758684	0.313963	0.677966	0.6875	0.470588	0.838983	0.684729	0.722648
1310	0.37651	0.4	0.910769	0.508475	0.868035	0.815	0.756449	0.293088	0.6	0.680297	0.48503	0.772152	0.653465	0.684261
1311	0.46073	0.616438	0.88685	0.54878	0.91195	0.8375	0.809327	0.339368	0.647059	0.71161	0.533333	0.798319	0.689826	0.731387
1312	0.355975	0.375	0.919643	0.470588	0.885387	0.8325	0.75847	0.357973	0.696721	0.684397	0.488506	0.83913	0.688119	0.738424
1313	0.406936	0.44186	0.901274	0.550725	0.854985	0.8025	0.769889	0.365561	0.682171	0.68705	0.502857	0.823276	0.685504	0.739402
1314	0.336267	0.4125	0.8875	0.478261	0.858006	0.7925	0.721857	0.334119	0.651515	0.685921	0.49711	0.805085	0.674817	0.712278
1315	0.483522	0.603175	0.910979	0.558824	0.924699	0.8625	0.805546	0.361339	0.719298	0.710801	0.49697	0.864407	0.713217	0.741019
1316	0.455411	0.488095	0.908228	0.585714	0.869697	0.82	0.771429	0.347989	0.664179	0.710037	0.532934	0.809322	0.694789	0.702142
1317	0.397985	0.432836	0.915916	0.508772	0.889213	0.835	0.764079	0.247934	0.560976	0.690391	0.442308	0.782258	0.65099	0.68155
1318	0.455776	0.466667	0.92	0.57377	0.882006	0.835	0.776778	0.342371	0.65942	0.689139	0.522989	0.796537	0.679012	0.712639
1319	0.400196	0.3625	0.925	0.54717	0.853026	0.8125	0.747295	0.285388	0.666667	0.65233	0.464088	0.8125	0.65679	0.693788
1320	0.425071	0.444444	0.917683	0.542373	0.882698	0.8325	0.774939	0.361607	0.735537	0.685512	0.5	0.858407	0.700495	0.726316
1321	0.462978	0.438356	0.929664	0.581818	0.881159	0.84	0.800158	0.401234	0.688525	0.723404	0.518519	0.842975	0.712871	0.716041
1322	0.343304	0.423529	0.88254	0.493151	0.850153	0.785	0.723702	0.299227	0.582734	0.704545	0.509434	0.762295	0.662531	0.688123
1323	0.508369	0.573333	0.913846	0.605634	0.902736	0.85	0.817394	0.317095	0.601626	0.72695	0.490066	0.807087	0.688889	0.709019
1324	0.473238	0.539474	0.904321	0.569444	0.893293	0.835	0.801723	0.348503	0.65873	0.718861	0.512346	0.82449	0.700246	0.750557
1325	0.460741	0.44186	0.920382	0.603175	0.857567	0.8175	0.785361	0.319175	0.628099	0.685714	0.463415	0.810127	0.668329	0.718163
1326	0.45688	0.426471	0.933735	0.568627	0.888252	0.8475	0.81263	0.294624	0.582609	0.682759	0.421384	0.804878	0.654321	0.704637
1327	0.37416	0.467742	0.87574	0.408451	0.899696	0.8125	0.761783	0.353893	0.65942	0.665428	0.502762	0.792035	0.663391	0.719738
1328	0.329736	0.360465	0.89172	0.476923	0.835821	0.7775	0.730494	0.32725	0.677419	0.686833	0.488372	0.828326	0.683951	0.734267
1329	0.440689	0.492537	0.915916	0.540984	0.899705	0.845	0.785628	0.340766	0.616	0.726619	0.503268	0.808	0.692308	0.715739
1330	0.385662	0.4	0.913846	0.517241	0.868421	0.8175	0.759931	0.333704	0.586957	0.741697	0.536424	0.77907	0.689487	0.742749
1331	0.421411	0.424658	0.920489	0.54386	0.877551	0.83	0.749808	0.332276	0.637037	0.682657	0.5	0.790598	0.667488	0.702045
1332	0.423135	0.457143	0.912121	0.52459	0.887906	0.8325	0.810895	0.334149	0.619048	0.720539	0.439189	0.84252	0.69403	0.731069
1333	0.470967	0.520548	0.914373	0.575758	0.89521	0.8425	0.79017	0.36724	0.696429	0.725086	0.493671	0.861224	0.717122	0.735365
1334	0.349574	0.428571	0.890909	0.454545	0.88024	0.81	0.757576	0.369767	0.682171	0.689781	0.508671	0.821739	0.687345	0.761903
1335	0.391208	0.3875	0.915625	0.534483	0.856725	0.81	0.761948	0.27037	0.566929	0.72	0.483221	0.782609	0.671642	0.688768
1336	0.385571	0.378378	0.920245	0.518519	0.867052	0.82	0.759259	0.361551	0.632812	0.685921	0.482143	0.801688	0.669136	0.718588
1337	0.427404	0.397436	0.925466	0.563636	0.863768	0.8225	0.788906	0.355962	0.619718	0.717557	0.54321	0.77686	0.683168	0.726441
1338	0.450047	0.493506	0.910217	0.567164	0.882883	0.83	0.760432	0.315977	0.65812	0.69338	0.466667	0.832636	0.683168	0.724779
1339	0.344437	0.392405	0.884735	0.455882	0.855422	0.7875	0.723534	0.349476	0.687943	0.660305	0.521505	0.797235	0.669975	0.69885
1340	0.378448	0.4375	0.907738	0.474576	0.894428	0.8325	0.771261	0.408866	0.710145	0.71161	0.56	0.826087	0.711111	0.767544
1341	0.361233	0.446154	0.901493	0.467742	0.893491	0.8275	0.731795	0.252203	0.614754	0.657244	0.436047	0.798283	0.644444	0.679345
1342	0.527677	0.530864	0.924765	0.641791	0.885886	0.845	0.811909	0.328726	0.673759	0.679389	0.530726	0.794643	0.677419	0.712381
1343	0.498752	0.639344	0.911504	0.565217	0.933535	0.87	0.825386	0.308547	0.653226	0.690391	0.482143	0.818565	0.679012	0.692377
1344	0.410591	0.481013	0.897196	0.535211	0.87538	0.815	0.755362	0.306743	0.615385	0.672474	0.433735	0.810924	0.655941	0.689828
1345	0.338767	0.415584	0.888545	0.470588	0.864458	0.7975	0.745172	0.430617	0.705036	0.679245	0.535519	0.81448	0.688119	0.740874
1346	0.395238	0.45679	0.896552	0.528571	0.866667	0.8075	0.768247	0.301658	0.643939	0.671587	0.488506	0.79476	0.662531	0.698834
1347	0.351486	0.432432	0.892638	0.477612	0.873874	0.8075	0.712743	0.305679	0.617886	0.689286	0.466258	0.804167	0.667494	0.680865
1348	0.400951	0.410959	0.917431	0.526316	0.874636	0.825	0.752314	0.281445	0.580952	0.677852	0.388535	0.821138	0.652605	0.682258
1349	0.421454	0.5	0.910714	0.516129	0.905325	0.845	0.768658	0.322251	0.65812	0.712281	0.484277	0.835391	0.696517	0.719481
1350	0.498276	0.526316	0.919753	0.606061	0.892216	0.845	0.795817	0.281024	0.608	0.686833	0.463415	0.797521	0.662562	0.696041
1351	0.330644	0.434783	0.888218	0.447761	0.882883	0.81	0.735467	0.299923	0.610294	0.696296	0.50303	0.780083	0.667488	0.707875
1352	0.389881	0.463768	0.903323	0.5	0.889881	0.8275	0.74242	0.294312	0.644444	0.644195	0.478022	0.781818	0.644279	0.706006
1353	0.404485	0.426471	0.918675	0.517857	0.886628	0.835	0.763834	0.224666	0.598214	0.608844	0.368132	0.799107	0.605911	0.640143
1354	0.474963	0.53012	0.905363	0.594595	0.880368	0.8275	0.784364	0.346493	0.690647	0.681818	0.533333	0.807175	0.684864	0.713252
1355	0.415446	0.463768	0.912387	0.52459	0.890855	0.835	0.800667	0.305544	0.61157	0.70318	0.468354	0.808943	0.675743	0.68901
1356	0.35332	0.423529	0.885714	0.5	0.85061	0.7875	0.741446	0.32801	0.666667	0.664336	0.448276	0.829694	0.665012	0.725646
1357	0.43397	0.461538	0.922388	0.535714	0.898256	0.8475	0.742681	0.293941	0.628319	0.7	0.449367	0.828571	0.679901	0.706511
1358	0.425694	0.473684	0.907407	0.545455	0.88024	0.825	0.783161	0.271093	0.651163	0.642599	0.459016	0.798206	0.64532	0.677745
1359	0.378268	0.47619	0.902077	0.47619	0.902077	0.835	0.742264	0.286404	0.595238	0.676364	0.457317	0.78481	0.650873	0.669292
1360	0.407476	0.410256	0.916149	0.542373	0.865103	0.8175	0.75876	0.25687	0.616541	0.662963	0.473988	0.778261	0.647643	0.667637
1361	0.438236	0.397436	0.928571	0.574074	0.864162	0.825	0.770633	0.307359	0.664	0.684588	0.48538	0.819742	0.678218	0.716555
1362	0.398974	0.520548	0.88685	0.506667	0.892308	0.82	0.772431	0.297624	0.672131	0.639286	0.448087	0.817352	0.649254	0.69784
1363	0.384902	0.447761	0.903904	0.483871	0.890533	0.8275	0.777176	0.227848	0.552846	0.666667	0.419753	0.773663	0.632099	0.658348
1364	0.432309	0.405405	0.920245	0.535714	0.872093	0.825	0.804869	0.280168	0.646552	0.675958	0.446429	0.825532	0.667494	0.685461
1365	0.527856	0.594203	0.92145	0.61194	0.915916	0.865	0.832706	0.31196	0.648	0.698925	0.490909	0.8159	0.683168	0.720259
1366	0.334314	0.393443	0.893805	0.4	0.891176	0.8175	0.725833	0.337996	0.697479	0.663158	0.463687	0.84	0.673267	0.722172
1367	0.417612	0.468354	0.903427	0.544118	0.873494	0.8175	0.778216	0.430242	0.727273	0.721374	0.587571	0.828947	0.723457	0.754334
1368	0.342656	0.461538	0.889552	0.447761	0.894895	0.82	0.727534	0.343418	0.689922	0.652482	0.475936	0.821429	0.664234	0.705447
1369	0.397872	0.467532	0.897833	0.521739	0.876133	0.815	0.778559	0.326112	0.680328	0.678201	0.471591	0.834043	0.678832	0.712478
1370	0.478717	0.546875	0.919643	0.564516	0.914201	0.86	0.784024	0.365193	0.658333	0.730496	0.509677	0.834008	0.708955	0.739002
1371	0.338323	0.37931	0.894569	0.5	0.838323	0.7825	0.748412	0.311299	0.655462	0.63986	0.430939	0.816964	0.644444	0.674636
1372	0.37451	0.4375	0.904762	0.466667	0.894118	0.83	0.774706	0.312606	0.627119	0.699301	0.4625	0.819672	0.678218	0.704992
1373	0.492867	0.473684	0.929012	0.610169	0.882698	0.8425	0.789875	0.34891	0.645669	0.695652	0.493976	0.810127	0.679901	0.719792
1374	0.390035	0.5	0.894578	0.492754	0.897281	0.8275	0.772845	0.375704	0.740458	0.680147	0.527174	0.844749	0.699752	0.736482
1375	0.389191	0.408451	0.911854	0.5	0.877193	0.8225	0.740598	0.38214	0.636364	0.713235	0.518519	0.801653	0.688119	0.737089
1376	0.5	0.461538	0.940299	0.6	0.9	0.8625	0.798571	0.348987	0.672414	0.722603	0.490566	0.84739	0.708333	0.717911
1377	0.42451	0.463768	0.915408	0.533333	0.891176	0.8375	0.790221	0.283537	0.621622	0.705479	0.445161	0.830645	0.682382	0.702025
1378	0.388897	0.410256	0.909938	0.52459	0.864307	0.8125	0.762319	0.282462	0.603053	0.684982	0.478788	0.782427	0.658416	0.68929
1379	0.340196	0.371795	0.903727	0.483333	0.855882	0.8	0.740907	0.318705	0.638462	0.672727	0.479769	0.797414	0.661728	0.690238
1380	0.457421	0.444444	0.92163	0.590164	0.867257	0.825	0.775376	0.382934	0.649254	0.713235	0.527273	0.804979	0.692118	0.711913
1381	0.440196	0.441558	0.919505	0.566667	0.873529	0.8275	0.777966	0.280992	0.627273	0.697279	0.436709	0.833333	0.678218	0.697958
1382	0.419377	0.4875	0.896875	0.541667	0.875	0.815	0.772231	0.293882	0.606061	0.697417	0.493827	0.784232	0.667494	0.701516
1383	0.437292	0.43662	0.924012	0.553571	0.883721	0.8375	0.761446	0.313064	0.65	0.663121	0.450867	0.816594	0.659204	0.706294
1384	0.402504	0.470588	0.892063	0.540541	0.861963	0.8025	0.759099	0.246496	0.636364	0.65529	0.409357	0.827586	0.650124	0.675439
1385	0.293506	0.355263	0.864198	0.380282	0.851064	0.7675	0.697269	0.272311	0.613636	0.669118	0.473684	0.781116	0.65099	0.675849
1386	0.440994	0.672414	0.885965	0.5	0.940994	0.855	0.795807	0.314703	0.654135	0.685185	0.505814	0.800866	0.674938	0.699561
1387	0.416073	0.460526	0.907407	0.538462	0.877612	0.8225	0.75977	0.428815	0.770492	0.718861	0.543353	0.878261	0.734491	0.783406
1388	0.443106	0.449275	0.924471	0.553571	0.889535	0.8425	0.777902	0.316382	0.626168	0.732203	0.458904	0.84375	0.70398	0.715551
1389	0.544202	0.482353	0.92381	0.630769	0.868657	0.83	0.809851	0.30776	0.604478	0.688645	0.487952	0.780083	0.660934	0.684664
1390	0.42465	0.576923	0.875776	0.529412	0.895238	0.8175	0.802185	0.285729	0.6	0.683824	0.47561	0.781513	0.656716	0.703769
1391	0.407179	0.493827	0.890282	0.533333	0.873846	0.81	0.780308	0.359499	0.70229	0.650909	0.489362	0.821101	0.667488	0.703951
1392	0.357581	0.469697	0.892216	0.462687	0.894895	0.8225	0.76041	0.272976	0.595588	0.677903	0.48503	0.766949	0.650124	0.681776
1393	0.32831	0.438356	0.880734	0.450704	0.87538	0.8	0.742498	0.25625	0.539683	0.648746	0.409639	0.757322	0.614815	0.663032
1394	0.396262	0.454545	0.900929	0.522388	0.873874	0.815	0.77724	0.372825	0.676259	0.686792	0.531073	0.801762	0.683168	0.7151
1395	0.378788	0.466667	0.892308	0.5	0.878788	0.8125	0.761797	0.272911	0.655738	0.652482	0.449438	0.814159	0.653465	0.676711
1396	0.324945	0.366197	0.905775	0.45614	0.868805	0.81	0.738479	0.366008	0.693694	0.70068	0.466667	0.858333	0.698765	0.739847
1397	0.466777	0.407407	0.9279	0.589286	0.860465	0.8225	0.7731	0.297135	0.634921	0.661871	0.45977	0.8	0.653465	0.692535
1398	0.488722	0.423529	0.933333	0.631579	0.857143	0.825	0.804741	0.309157	0.580153	0.719557	0.5	0.78	0.674129	0.672336
1399	0.453144	0.56338	0.899696	0.547945	0.905199	0.84	0.787964	0.262461	0.629921	0.65942	0.45977	0.79476	0.650124	0.67155
1400	0.374359	0.469136	0.884013	0.506667	0.867692	0.8	0.740205	0.309141	0.664234	0.632576	0.484043	0.784038	0.643392	0.706905
1401	0.408824	0.491803	0.911504	0.5	0.908824	0.8475	0.758922	0.353001	0.702479	0.677193	0.480226	0.842795	0.684729	0.721619
1402	0.388235	0.441176	0.909639	0.5	0.888235	0.83	0.776078	0.263083	0.65812	0.649123	0.435028	0.822222	0.651741	0.679449
1403	0.414159	0.404494	0.913183	0.571429	0.84273	0.8	0.766756	0.356111	0.671875	0.670251	0.483146	0.816594	0.670762	0.72086
1404	0.367824	0.458333	0.893293	0.485294	0.88253	0.815	0.768604	0.275485	0.606838	0.666667	0.427711	0.805085	0.649254	0.700164
1405	0.388886	0.4	0.910769	0.508475	0.868035	0.815	0.758139	0.347362	0.676471	0.63197	0.481675	0.794393	0.646914	0.722136
1406	0.415308	0.514706	0.900602	0.514706	0.900602	0.835	0.793165	0.282921	0.643411	0.67148	0.477011	0.801724	0.662562	0.689957
1407	0.385093	0.513158	0.87963	0.5	0.885093	0.81	0.736085	0.386725	0.661157	0.761566	0.544218	0.839216	0.731343	0.761592
1408	0.351041	0.370968	0.911243	0.433962	0.887608	0.8275	0.749579	0.332106	0.654867	0.703448	0.4625	0.839506	0.689826	0.718672
1409	0.449381	0.474576	0.929619	0.538462	0.91092	0.8625	0.78661	0.301514	0.641509	0.70903	0.43871	0.848	0.691358	0.706777
1410	0.434429	0.367647	0.939759	0.555556	0.878873	0.8425	0.777934	0.300095	0.603448	0.673611	0.426829	0.808333	0.653465	0.69484
1411	0.475096	0.472222	0.926829	0.586207	0.888889	0.845	0.80606	0.358274	0.66129	0.70922	0.5	0.826446	0.694581	0.712468
1412	0.594437	0.564706	0.936508	0.705882	0.888554	0.8575	0.841336	0.34664	0.712	0.683453	0.502825	0.840708	0.692308	0.717163
1413	0.458966	0.4875	0.9125	0.58209	0.876877	0.8275	0.816346	0.364514	0.664	0.718861	0.512346	0.827869	0.70197	0.738254
1414	0.541611	0.533333	0.932308	0.645161	0.89645	0.8575	0.842217	0.376324	0.608	0.732852	0.506667	0.805556	0.69403	0.743554
1415	0.394458	0.442857	0.909091	0.508197	0.884956	0.8275	0.721166	0.381164	0.723577	0.705674	0.517442	0.854077	0.711111	0.726837
1416	0.372165	0.453125	0.904762	0.47541	0.896755	0.8325	0.750568	0.382098	0.712121	0.708487	0.543353	0.834783	0.709677	0.725267
1417	0.347417	0.402597	0.894737	0.476923	0.862687	0.8	0.758439	0.341458	0.652174	0.707407	0.532544	0.799163	0.688725	0.731409
1418	0.468336	0.465116	0.917197	0.606061	0.862275	0.82	0.801533	0.424116	0.636364	0.643382	0.464088	0.784753	0.641089	0.744576
1419	0.458783	0.5	0.91411	0.569231	0.889552	0.8375	0.767187	0.271283	0.6	0.651515	0.477273	0.754386	0.633663	0.672394
1420	0.416598	0.52	0.892308	0.527027	0.889571	0.8225	0.765337	0.307493	0.638462	0.688406	0.491124	0.801688	0.672414	0.716152
1421	0.388809	0.45	0.896875	0.521739	0.867069	0.8075	0.774793	0.324117	0.655738	0.695035	0.481928	0.823529	0.683168	0.726963
1422	0.402653	0.447761	0.903904	0.483871	0.890533	0.8275	0.788318	0.314038	0.642276	0.670251	0.461988	0.809524	0.661692	0.709805
1423	0.399489	0.421053	0.891975	0.477612	0.867868	0.8025	0.777733	0.427552	0.685714	0.737828	0.578313	0.817427	0.719902	0.773175
1424	0.425249	0.441176	0.921687	0.535714	0.889535	0.84	0.772633	0.302531	0.664062	0.675182	0.488506	0.811404	0.671642	0.663215
1425	0.484867	0.478723	0.915033	0.633803	0.851064	0.8125	0.788732	0.291776	0.654412	0.660517	0.491713	0.792035	0.658477	0.686837
1426	0.495002	0.573529	0.915663	0.58209	0.912913	0.8575	0.82168	0.333447	0.642857	0.683453	0.47929	0.808511	0.670792	0.689316
1427	0.412086	0.441558	0.910217	0.539683	0.872404	0.82	0.760657	0.35671	0.72093	0.666667	0.502703	0.836364	0.683951	0.698971
1428	0.375201	0.432432	0.898773	0.492308	0.874627	0.8125	0.776051	0.356235	0.634328	0.682657	0.497076	0.790598	0.666667	0.724669
1429	0.417193	0.473684	0.904321	0.537313	0.87988	0.8225	0.758482	0.345604	0.655172	0.687259	0.539773	0.780702	0.675743	0.70467
1430	0.348964	0.457143	0.887879	0.463768	0.885196	0.8125	0.748369	0.319431	0.593985	0.669091	0.464706	0.773109	0.644608	0.713607
1431	0.378154	0.404494	0.900322	0.537313	0.840841	0.79	0.722939	0.285688	0.631148	0.64539	0.435028	0.801762	0.641089	0.694971
1432	0.372093	0.388889	0.914634	0.5	0.872093	0.82	0.748754	0.334695	0.653846	0.690647	0.497076	0.810127	0.678922	0.742251
1433	0.324492	0.359375	0.91369	0.442308	0.882184	0.825	0.730631	0.350033	0.636364	0.736842	0.506579	0.826772	0.706897	0.719247
1434	0.395177	0.457143	0.906061	0.507937	0.88724	0.8275	0.79099	0.309479	0.62931	0.681818	0.445122	0.819328	0.666667	0.700617
1435	0.327381	0.430769	0.892537	0.4375	0.889881	0.8175	0.739258	0.29172	0.616	0.690647	0.472393	0.8	0.667494	0.710602
1436	0.423836	0.475	0.903125	0.550725	0.873112	0.8175	0.754827	0.293361	0.682927	0.64311	0.454054	0.823529	0.655172	0.706275
1437	0.428014	0.486111	0.908537	0.538462	0.889552	0.8325	0.773915	0.408203	0.730159	0.714801	0.538012	0.853448	0.719603	0.727011
1438	0.402586	0.486842	0.895062	0.521127	0.881459	0.8175	0.78473	0.460519	0.71875	0.729242	0.550898	0.848739	0.725926	0.794201
1439	0.381373	0.402597	0.910217	0.516667	0.864706	0.8125	0.767598	0.284118	0.63964	0.701031	0.449367	0.836066	0.68408	0.705796
1440	0.309623	0.394737	0.885802	0.447761	0.861862	0.7925	0.721438	0.303792	0.641791	0.675182	0.491429	0.793991	0.664216	0.70173
1441	0.540196	0.481928	0.936909	0.666667	0.873529	0.8425	0.820931	0.427956	0.740458	0.715867	0.557471	0.850877	0.723881	0.75363
1442	0.436627	0.439394	0.922156	0.527273	0.892754	0.8425	0.793096	0.29632	0.612903	0.691489	0.466258	0.802469	0.667488	0.677961
1443	0.451509	0.454545	0.928144	0.555556	0.895954	0.85	0.772961	0.352577	0.651163	0.687273	0.494118	0.807692	0.675743	0.705973
1444	0.430774	0.467391	0.899351	0.581081	0.849693	0.8	0.76542	0.314218	0.666667	0.658363	0.466667	0.814978	0.660934	0.660076
1445	0.456101	0.474359	0.916149	0.578125	0.877976	0.83	0.776414	0.342203	0.656	0.693141	0.491018	0.817021	0.681592	0.69922
1446	0.442913	0.527027	0.90184	0.549296	0.893617	0.8325	0.756218	0.382983	0.68254	0.724638	0.530864	0.833333	0.711443	0.754425
1447	0.497728	0.616438	0.902141	0.584416	0.913313	0.85	0.813658	0.319124	0.66129	0.696429	0.491018	0.822785	0.685644	0.684878
1448	0.405534	0.408451	0.920973	0.527273	0.878261	0.83	0.78332	0.315728	0.663934	0.664336	0.457627	0.822511	0.664216	0.703592
1449	0.450082	0.551282	0.89441	0.558442	0.891641	0.8275	0.782478	0.374481	0.739496	0.691228	0.5	0.864035	0.705446	0.769051
1450	0.410543	0.466667	0.904615	0.530303	0.88024	0.8225	0.777831	0.367308	0.688406	0.687023	0.536723	0.807175	0.6875	0.734628
1451	0.398193	0.481481	0.890282	0.527027	0.871166	0.8075	0.757068	0.373497	0.669231	0.735294	0.54717	0.823045	0.71393	0.741932
1452	0.39645	0.469697	0.907186	0.5	0.89645	0.835	0.760164	0.337468	0.608	0.706093	0.481013	0.800813	0.675743	0.718871
1453	0.469842	0.522388	0.918919	0.564516	0.905325	0.8525	0.783141	0.334901	0.664122	0.690037	0.508772	0.809524	0.681592	0.695628
1454	0.345637	0.43662	0.884498	0.449275	0.879154	0.805	0.756557	0.331422	0.627907	0.695652	0.490909	0.8	0.674074	0.716768
1455	0.395114	0.462687	0.906907	0.5	0.893491	0.8325	0.760832	0.32984	0.68595	0.652482	0.458564	0.828829	0.662531	0.707178
1456	0.407843	0.455882	0.912651	0.516667	0.891176	0.835	0.765882	0.289152	0.613208	0.72	0.436242	0.840467	0.692118	0.703273
1457	0.50149	0.597561	0.899371	0.604938	0.896552	0.8375	0.814408	0.307338	0.691176	0.63806	0.492147	0.802817	0.655941	0.709902
1458	0.392154	0.42029	0.915408	0.508772	0.883382	0.83	0.753337	0.34548	0.65625	0.706522	0.509091	0.8159	0.690594	0.727626
1459	0.441208	0.438202	0.913183	0.590909	0.850299	0.8075	0.749365	0.279247	0.611511	0.684211	0.502959	0.771186	0.659259	0.696504
1460	0.477609	0.569444	0.902439	0.561644	0.905199	0.8425	0.768296	0.327527	0.692308	0.691228	0.47929	0.845494	0.691542	0.724162
1461	0.388571	0.428571	0.924419	0.48	0.908571	0.855	0.758743	0.322738	0.632812	0.718978	0.512658	0.807377	0.691542	0.721843
1462	0.3864	0.466667	0.895385	0.507246	0.879154	0.815	0.743399	0.315805	0.592593	0.708487	0.503145	0.777328	0.669951	0.697692
1463	0.392103	0.388889	0.911585	0.491228	0.87172	0.8175	0.762621	0.301288	0.609756	0.670213	0.446429	0.797468	0.651852	0.701378
1464	0.41342	0.493333	0.898462	0.528571	0.884848	0.8225	0.778052	0.365147	0.672	0.713262	0.512195	0.829167	0.700495	0.708373
1465	0.416751	0.434211	0.91358	0.540984	0.873156	0.8225	0.783814	0.318743	0.616	0.708633	0.487342	0.804082	0.679901	0.705401
1466	0.503104	0.511364	0.916667	0.633803	0.869301	0.8275	0.785522	0.33249	0.639706	0.690566	0.514793	0.788793	0.673317	0.704703
1467	0.494399	0.443038	0.931464	0.614035	0.87172	0.835	0.76546	0.277108	0.633333	0.671329	0.447059	0.813559	0.660099	0.705374
1468	0.397985	0.394737	0.916667	0.526316	0.865889	0.8175	0.775638	0.335833	0.687023	0.664207	0.497238	0.81448	0.671642	0.693184
1469	0.474132	0.541667	0.911585	0.573529	0.900602	0.845	0.802157	0.386156	0.634328	0.719557	0.52795	0.79918	0.691358	0.725188
1470	0.397985	0.432836	0.915916	0.508772	0.889213	0.835	0.774948	0.29359	0.604651	0.709091	0.493671	0.792683	0.675743	0.696795
1471	0.407392	0.432836	0.918919	0.517857	0.889535	0.8375	0.778317	0.347179	0.540741	0.768382	0.536765	0.771218	0.692875	0.695098
1472	0.504175	0.471429	0.936364	0.611111	0.893064	0.855	0.804994	0.288266	0.647059	0.680702	0.458333	0.822034	0.670792	0.696333
1473	0.398065	0.411765	0.907937	0.546875	0.85119	0.8025	0.75	0.269257	0.593985	0.659259	0.461988	0.767241	0.637717	0.684807
1474	0.313283	0.457627	0.88563	0.409091	0.904192	0.8225	0.737729	0.339051	0.645669	0.723022	0.515723	0.817073	0.698765	0.744314
1475	0.404329	0.474359	0.897516	0.528571	0.875758	0.815	0.765195	0.314973	0.630769	0.666667	0.476744	0.789474	0.655	0.706255
1476	0.350446	0.383333	0.879412	0.359375	0.889881	0.805	0.727237	0.306191	0.616822	0.648829	0.385965	0.825532	0.640394	0.696664
1477	0.504957	0.487179	0.928571	0.622951	0.882006	0.8425	0.797186	0.336367	0.620968	0.721429	0.496774	0.811245	0.690594	0.735818
1478	0.34963	0.392405	0.900312	0.492063	0.857567	0.8	0.731595	0.32801	0.680328	0.676157	0.477011	0.829694	0.677419	0.72022
1479	0.400696	0.432432	0.911043	0.52459	0.876106	0.8225	0.746071	0.317791	0.576923	0.750916	0.524476	0.788462	0.694789	0.693692
1480	0.350694	0.396552	0.918129	0.45098	0.899713	0.8425	0.757543	0.289575	0.566667	0.707317	0.447368	0.796078	0.665848	0.682667
1481	0.441107	0.454545	0.92515	0.545455	0.895652	0.8475	0.777734	0.356245	0.679688	0.707581	0.517857	0.827004	0.698765	0.740537
1482	0.365443	0.412698	0.896142	0.42623	0.890855	0.82	0.761691	0.326935	0.6	0.716312	0.473684	0.808	0.681592	0.706022
1483	0.435931	0.493671	0.903427	0.557143	0.878788	0.8225	0.745433	0.361334	0.736486	0.644788	0.542289	0.81068	0.678133	0.729939
1484	0.43297	0.432836	0.915916	0.508772	0.889213	0.835	0.765562	0.352814	0.666667	0.690647	0.488095	0.824034	0.683292	0.716128
1485	0.510615	0.462366	0.925081	0.651515	0.850299	0.8175	0.798063	0.374353	0.698529	0.677903	0.524862	0.815315	0.684864	0.726475
1486	0.542135	0.518072	0.930599	0.661538	0.880597	0.845	0.808886	0.343817	0.663934	0.686833	0.47929	0.824786	0.679901	0.7305
1487	0.419206	0.432432	0.917178	0.542373	0.876833	0.8275	0.767061	0.361348	0.597222	0.728682	0.551282	0.764228	0.681592	0.725357
1488	0.392615	0.493151	0.889908	0.5	0.887195	0.8175	0.780784	0.331897	0.685484	0.694245	0.5	0.831897	0.691542	0.706299
1489	0.438235	0.464789	0.917933	0.55	0.888235	0.8375	0.784412	0.279596	0.634146	0.655052	0.440678	0.806867	0.64878	0.699098
1490	0.46627	0.461538	0.92236	0.590164	0.876106	0.8325	0.797766	0.367548	0.669492	0.700348	0.478788	0.8375	0.691358	0.722753
1491	0.510292	0.487805	0.927673	0.634921	0.875371	0.8375	0.800857	0.411026	0.684211	0.720588	0.54491	0.823529	0.708642	0.728327
1492	0.434872	0.555556	0.893293	0.533333	0.901538	0.8325	0.793662	0.37784	0.69697	0.718519	0.547619	0.82906	0.711443	0.743707
1493	0.470891	0.44186	0.923567	0.612903	0.857988	0.82	0.797576	0.324432	0.605839	0.689139	0.5	0.773109	0.660891	0.692651
1494	0.414286	0.521739	0.897281	0.514286	0.9	0.8325	0.752229	0.323273	0.627907	0.702899	0.496933	0.801653	0.679012	0.695533
1495	0.482766	0.457143	0.933333	0.592593	0.890173	0.85	0.796136	0.349243	0.690265	0.69338	0.46988	0.850427	0.6925	0.72741
1496	0.478788	0.512195	0.91195	0.6	0.878788	0.83	0.802771	0.326756	0.638462	0.682657	0.491124	0.797414	0.668329	0.704284
1497	0.42626	0.428571	0.928783	0.529412	0.896848	0.85	0.752964	0.277886	0.636364	0.676471	0.388889	0.851852	0.666667	0.65715
1498	0.508505	0.488889	0.922581	0.647059	0.861446	0.825	0.811083	0.384992	0.65493	0.731061	0.567073	0.797521	0.704433	0.764275
1499	0.329117	0.393443	0.908555	0.436364	0.892754	0.83	0.744717	0.298178	0.672414	0.666667	0.448276	0.834783	0.668317	0.702173
1500	0.436653	0.506329	0.900312	0.555556	0.881098	0.8225	0.780954	0.280798	0.635593	0.642105	0.423729	0.809735	0.640199	0.693951
1501	0.402941	0.47619	0.910979	0.5	0.902941	0.8425	0.755466	0.329789	0.653543	0.698182	0.5	0.813559	0.68408	0.726704
1502	0.325714	0.328571	0.918182	0.46	0.865714	0.815	0.742571	0.275685	0.612403	0.653285	0.454023	0.781659	0.640199	0.689031
1503	0.313305	0.362069	0.906433	0.396226	0.893372	0.8275	0.728835	0.390829	0.697479	0.72695	0.51875	0.850622	0.718204	0.760176
1504	0.559064	0.523256	0.933121	0.681818	0.877246	0.845	0.818545	0.364549	0.681818	0.709091	0.529412	0.822785	0.700246	0.748376
1505	0.46627	0.461538	0.92236	0.590164	0.876106	0.8325	0.776972	0.363316	0.666667	0.732143	0.522293	0.833333	0.712159	0.744335
1506	0.466667	0.5	0.921687	0.566667	0.9	0.85	0.784265	0.32416	0.68595	0.687943	0.48538	0.836207	0.687345	0.70427
1507	0.315476	0.405797	0.891239	0.4375	0.877976	0.8075	0.727446	0.330308	0.639344	0.712766	0.490566	0.820408	0.690594	0.732187
1508	0.456257	0.469136	0.915361	0.584615	0.871642	0.825	0.790425	0.346178	0.681818	0.691176	0.517241	0.817391	0.688119	0.716622
1509	0.386275	0.438356	0.905199	0.507937	0.878338	0.82	0.780251	0.346405	0.603175	0.715827	0.490323	0.799197	0.680693	0.728933
1510	0.423363	0.515625	0.907738	0.515625	0.907738	0.845	0.796177	0.33166	0.622951	0.712281	0.481013	0.815261	0.685504	0.720022
1511	0.369792	0.402439	0.902516	0.515625	0.854167	0.8	0.753674	0.282627	0.605442	0.681992	0.517442	0.754237	0.654412	0.694079
1512	0.458382	0.518072	0.902208	0.581081	0.877301	0.8225	0.79195	0.332393	0.649254	0.677778	0.5	0.795652	0.668317	0.700005
1513	0.35921	0.416667	0.892405	0.507246	0.851964	0.7925	0.75255	0.371195	0.706767	0.696296	0.534091	0.828194	0.699752	0.74775
1514	0.55	0.534247	0.93578	0.65	0.9	0.8625	0.817598	0.343779	0.7	0.676056	0.477273	0.842105	0.683168	0.695159
1515	0.408432	0.414286	0.921212	0.527273	0.881159	0.8325	0.756258	0.381683	0.715385	0.70696	0.537572	0.83913	0.709677	0.748819
1516	0.352941	0.415385	0.901493	0.45	0.888235	0.8225	0.761544	0.315236	0.710526	0.658703	0.447514	0.853982	0.673219	0.712265
1517	0.539049	0.534247	0.932722	0.639344	0.899705	0.86	0.803593	0.311597	0.635593	0.706714	0.474684	0.823045	0.685786	0.713404
1518	0.369257	0.366197	0.917933	0.490566	0.870317	0.82	0.715241	0.321909	0.636364	0.698305	0.440252	0.837398	0.681481	0.681872
1519	0.300249	0.377049	0.902655	0.410714	0.889535	0.8225	0.69661	0.297851	0.606838	0.707317	0.458065	0.815261	0.678218	0.694215
1520	0.425053	0.45122	0.902516	0.544118	0.864458	0.81	0.805191	0.345485	0.676471	0.674074	0.511111	0.80531	0.674877	0.741004
1521	0.373369	0.43662	0.902736	0.492063	0.881306	0.82	0.733432	0.350733	0.619403	0.729927	0.528662	0.796813	0.693627	0.744069
1522	0.391173	0.430556	0.902439	0.492063	0.878338	0.8175	0.739296	0.344357	0.674797	0.710714	0.506098	0.832636	0.699752	0.713304
1523	0.399924	0.415385	0.922388	0.509434	0.89049	0.84	0.760236	0.369863	0.657658	0.722603	0.474026	0.84739	0.704715	0.741182
1524	0.537761	0.418919	0.95092	0.659574	0.878187	0.8525	0.826563	0.322552	0.636364	0.70922	0.484277	0.819672	0.687345	0.715462
1525	0.42825	0.577465	0.884498	0.518987	0.906542	0.83	0.778343	0.299638	0.64	0.661871	0.45977	0.803493	0.655087	0.694315
1526	0.492221	0.445783	0.930599	0.627119	0.865103	0.83	0.793056	0.358605	0.664	0.708633	0.506098	0.824268	0.694789	0.743366
1527	0.405827	0.487179	0.89441	0.527778	0.878049	0.815	0.773501	0.313949	0.671756	0.630037	0.465608	0.8	0.643564	0.694864
1528	0.541991	0.547619	0.924051	0.657143	0.884848	0.845	0.829134	0.370539	0.656716	0.685185	0.508671	0.800866	0.675743	0.699893
1529	0.319196	0.362319	0.882175	0.390625	0.869048	0.7925	0.719866	0.356947	0.629371	0.694656	0.529412	0.774468	0.671605	0.708699
1530	0.519018	0.5	0.940828	0.607843	0.911175	0.8725	0.825468	0.360314	0.643411	0.722628	0.522013	0.811475	0.69727	0.728014
1531	0.394578	0.492754	0.897281	0.5	0.894578	0.8275	0.715384	0.327148	0.672727	0.710438	0.4625	0.854251	0.700246	0.715807
1532	0.4146	0.430556	0.917683	0.534483	0.880117	0.83	0.792952	0.319221	0.637097	0.644128	0.441341	0.800885	0.641975	0.69474
1533	0.342262	0.405405	0.895706	0.46875	0.869048	0.805	0.756045	0.362869	0.618705	0.721805	0.5375	0.783673	0.68642	0.714001
1534	0.442412	0.575758	0.898204	0.527778	0.914634	0.845	0.785442	0.35672	0.672131	0.727915	0.515723	0.837398	0.711111	0.704131
1535	0.463725	0.492754	0.92145	0.566667	0.897059	0.8475	0.783456	0.274281	0.603306	0.671429	0.442424	0.79661	0.650873	0.673193
1536	0.404373	0.478873	0.902736	0.515152	0.889222	0.8275	0.762657	0.347774	0.68	0.695341	0.5	0.82906	0.690594	0.739274
1537	0.41645	0.5	0.898773	0.528571	0.887879	0.825	0.779351	0.345493	0.676923	0.663004	0.488889	0.811659	0.667494	0.691678
1538	0.320226	0.377358	0.89049	0.344828	0.903509	0.8225	0.718391	0.334582	0.626984	0.706093	0.490683	0.807377	0.681481	0.714955
1539	0.41558	0.413333	0.92	0.54386	0.87172	0.825	0.784819	0.303865	0.65812	0.692308	0.466667	0.831933	0.682382	0.693815
1540	0.433145	0.471429	0.915152	0.540984	0.890855	0.8375	0.770637	0.40406	0.705036	0.720755	0.569767	0.823276	0.715347	0.750416
1541	0.372417	0.452055	0.896024	0.492537	0.87988	0.815	0.752768	0.248077	0.619469	0.665529	0.416667	0.819328	0.652709	0.677337
1542	0.409804	0.415584	0.913313	0.533333	0.867647	0.8175	0.762083	0.300598	0.598131	0.706081	0.423841	0.829365	0.677419	0.687732
1543	0.497059	0.507042	0.927052	0.6	0.897059	0.8525	0.790956	0.360855	0.713043	0.708333	0.493976	0.860759	0.709677	0.730451
1544	0.394827	0.438356	0.908257	0.516129	0.878698	0.8225	0.766869	0.302857	0.645669	0.633452	0.443243	0.798206	0.637255	0.710125
1545	0.428842	0.56	0.886154	0.531646	0.897196	0.825	0.776549	0.351022	0.649254	0.722846	0.540373	0.804167	0.698254	0.737618
1546	0.368082	0.450704	0.896657	0.484848	0.883234	0.8175	0.768395	0.399811	0.725926	0.696629	0.547486	0.834081	0.706468	0.765401
1547	0.423006	0.505747	0.888179	0.556962	0.866044	0.805	0.791277	0.399838	0.721805	0.701107	0.542373	0.837004	0.707921	0.780022
1548	0.401578	0.42029	0.918429	0.517857	0.883721	0.8325	0.766923	0.298475	0.591304	0.713793	0.450331	0.814961	0.679012	0.706167
1549	0.363385	0.480519	0.879257	0.486842	0.876543	0.8025	0.752051	0.315419	0.689394	0.660584	0.494565	0.815315	0.669951	0.703464
1550	0.433894	0.460526	0.91358	0.555556	0.878338	0.8275	0.77481	0.367394	0.671329	0.665399	0.521739	0.788288	0.667488	0.711617
1551	0.388206	0.469697	0.904192	0.492063	0.896142	0.8325	0.77474	0.366484	0.635659	0.696429	0.491018	0.805785	0.677262	0.719915
1552	0.371986	0.415584	0.897833	0.492308	0.865672	0.805	0.7524	0.27078	0.6	0.661922	0.441176	0.788136	0.642857	0.684388
1553	0.419103	0.5125	0.890625	0.539474	0.87963	0.815	0.785494	0.356976	0.725806	0.685512	0.502793	0.850877	0.697789	0.739614
1554	0.483868	0.492754	0.927492	0.586207	0.897661	0.8525	0.793834	0.313318	0.619835	0.710247	0.477707	0.813765	0.683168	0.692933
1555	0.470967	0.520548	0.914373	0.575758	0.89521	0.8425	0.802509	0.402974	0.640288	0.717472	0.539394	0.794239	0.691176	0.741604
1556	0.480369	0.477612	0.930931	0.581818	0.898551	0.855	0.771331	0.301897	0.677966	0.677305	0.467836	0.834061	0.6775	0.679065
1557	0.473476	0.507246	0.92145	0.57377	0.899705	0.85	0.808453	0.298407	0.66129	0.67509	0.476744	0.816594	0.670823	0.70375
1558	0.453583	0.434211	0.925926	0.578947	0.874636	0.8325	0.787479	0.402128	0.727273	0.725352	0.53012	0.861925	0.725926	0.753856
1559	0.392397	0.453333	0.901538	0.515152	0.877246	0.8175	0.749274	0.338147	0.664062	0.703571	0.505952	0.820833	0.691176	0.724784
1560	0.353247	0.476923	0.883582	0.442857	0.89697	0.8175	0.747554	0.363971	0.655172	0.754386	0.520548	0.843137	0.725686	0.74296
1561	0.318635	0.421053	0.87963	0.450704	0.866261	0.7925	0.737917	0.292465	0.638298	0.631179	0.481283	0.764977	0.633663	0.708753
1562	0.465425	0.421053	0.932099	0.592593	0.872832	0.835	0.788643	0.303698	0.534884	0.70438	0.46	0.762846	0.650124	0.700324
1563	0.492819	0.521739	0.924471	0.590164	0.902655	0.855	0.791286	0.398949	0.652482	0.732824	0.567901	0.79668	0.704715	0.746441
1564	0.523766	0.506024	0.927445	0.646154	0.877612	0.84	0.824753	0.336833	0.688525	0.696429	0.497041	0.83691	0.69403	0.734635
1565	0.525	0.586207	0.907348	0.6375	0.8875	0.8375	0.810293	0.366228	0.691729	0.694853	0.525714	0.821739	0.693827	0.737025
1566	0.441217	0.529412	0.906627	0.537313	0.903904	0.8425	0.774775	0.358303	0.724771	0.708904	0.481707	0.873418	0.713217	0.75035
1567	0.495896	0.464286	0.927215	0.629032	0.866864	0.83	0.814182	0.316771	0.69697	0.649635	0.489362	0.816514	0.665025	0.72195
1568	0.395039	0.482759	0.912281	0.482759	0.912281	0.85	0.787608	0.298036	0.601504	0.70073	0.493827	0.783673	0.668305	0.703275
1569	0.442751	0.519481	0.900929	0.555556	0.887195	0.8275	0.776169	0.353694	0.615385	0.732824	0.556962	0.777328	0.691358	0.698766
1570	0.358919	0.421053	0.895062	0.484848	0.868263	0.805	0.746053	0.287129	0.652174	0.657895	0.497238	0.784753	0.655941	0.708253
1571	0.43054	0.478873	0.905775	0.523077	0.889552	0.83	0.77403	0.307482	0.605634	0.67803	0.502924	0.761702	0.652709	0.702709
1572	0.478546	0.475	0.921875	0.603175	0.875371	0.8325	0.808959	0.243041	0.616667	0.628975	0.413408	0.794643	0.62531	0.660734
1573	0.45664	0.525641	0.903727	0.569444	0.887195	0.83	0.81648	0.293183	0.65873	0.677419	0.479769	0.814655	0.671605	0.699717
1574	0.535522	0.433333	0.941935	0.684211	0.851312	0.8275	0.824945	0.324252	0.671875	0.686131	0.5	0.817391	0.681592	0.718937
1575	0.4125	0.561644	0.880734	0.5125	0.9	0.8225	0.771406	0.3483	0.676923	0.694545	0.511628	0.819742	0.688889	0.706288
1576	0.40342	0.388889	0.893293	0.444444	0.869436	0.8025	0.765673	0.396369	0.705426	0.725632	0.54491	0.841004	0.719212	0.758617
1577	0.379164	0.4375	0.896875	0.514706	0.864458	0.805	0.757884	0.335638	0.676923	0.666667	0.488889	0.814159	0.669951	0.730659
1578	0.4146	0.4625	0.903125	0.544118	0.870482	0.815	0.780918	0.416506	0.669118	0.737037	0.561728	0.815574	0.714286	0.776549
1579	0.31527	0.379747	0.890966	0.461538	0.853731	0.79	0.708266	0.202205	0.553719	0.651408	0.403614	0.774059	0.622222	0.632631
1580	0.431839	0.471429	0.915152	0.540984	0.890855	0.8375	0.796339	0.37544	0.683333	0.70318	0.493976	0.839662	0.69727	0.749882
1581	0.429266	0.464286	0.905063	0.565217	0.864048	0.8125	0.773107	0.288887	0.659574	0.651515	0.502703	0.781818	0.654321	0.697533
1582	0.53703	0.493976	0.933754	0.66129	0.87574	0.8425	0.813753	0.332338	0.617647	0.7	0.509091	0.784232	0.672414	0.713753
1583	0.537202	0.512195	0.930818	0.65625	0.880952	0.845	0.81994	0.340103	0.664179	0.669118	0.497207	0.801762	0.667488	0.731664
1584	0.324394	0.394366	0.896657	0.451613	0.872781	0.8075	0.7364	0.37602	0.745902	0.683274	0.505556	0.860987	0.702233	0.723359
1585	0.446692	0.460674	0.893891	0.554054	0.852761	0.7975	0.774167	0.311577	0.664062	0.627737	0.454545	0.8	0.639303	0.696264
1586	0.362051	0.447059	0.88254	0.506667	0.855385	0.79	0.748636	0.289129	0.615385	0.683206	0.51462	0.764957	0.659259	0.705085
1587	0.412562	0.467742	0.91716	0.508772	0.90379	0.8475	0.738556	0.351845	0.686441	0.717314	0.503106	0.845833	0.708229	0.72847
1588	0.43537	0.517241	0.918129	0.517241	0.918129	0.86	0.757814	0.349595	0.614754	0.75089	0.517241	0.817829	0.709677	0.732118
1589	0.374404	0.447761	0.903904	0.483871	0.890533	0.8275	0.742222	0.315893	0.661654	0.685185	0.508671	0.804348	0.677419	0.713122
1590	0.378416	0.426667	0.898462	0.492308	0.871642	0.81	0.734719	0.263805	0.515625	0.698925	0.44	0.758755	0.641278	0.669846
1591	0.451082	0.527027	0.904908	0.557143	0.893939	0.835	0.760628	0.341935	0.661417	0.709677	0.509091	0.821577	0.694581	0.735732
1592	0.430755	0.5	0.900621	0.549296	0.881459	0.8225	0.750803	0.303639	0.619835	0.690391	0.462963	0.808333	0.669154	0.713621
1593	0.499141	0.528571	0.924242	0.596774	0.902367	0.855	0.798745	0.368114	0.681034	0.71875	0.49375	0.848361	0.707921	0.744981
1594	0.393293	0.507042	0.890578	0.5	0.893293	0.8225	0.773946	0.307732	0.634146	0.682143	0.467066	0.809322	0.667494	0.697753
1595	0.405325	0.492063	0.908012	0.5	0.905325	0.8425	0.762383	0.360431	0.686441	0.717314	0.503106	0.845833	0.708229	0.742367
1596	0.550664	0.463415	0.943396	0.678571	0.872093	0.845	0.834302	0.364022	0.712121	0.693727	0.531073	0.831858	0.699752	0.743842
1597	0.416572	0.527778	0.893293	0.520548	0.896024	0.8275	0.765573	0.307105	0.679104	0.644444	0.486631	0.801843	0.655941	0.704227
1598	0.536099	0.527027	0.932515	0.639344	0.896755	0.8575	0.803279	0.261244	0.587302	0.70073	0.474359	0.786885	0.665	0.673261
1599	0.449465	0.564516	0.908284	0.530303	0.919162	0.855	0.776107	0.284575	0.626984	0.65233	0.448864	0.79476	0.644444	0.671778
1600	0.387253	0.430556	0.908537	0.508197	0.879056	0.8225	0.760723	0.301907	0.601562	0.684783	0.469512	0.7875	0.658416	0.679502
1601	0.452693	0.470588	0.911111	0.588235	0.864458	0.8175	0.78909	0.327746	0.634146	0.711744	0.490566	0.816327	0.688119	0.710551
1602	0.468856	0.488636	0.910256	0.605634	0.863222	0.8175	0.793292	0.369498	0.633803	0.719697	0.54878	0.785124	0.689655	0.720326
1603	0.393846	0.4875	0.8875	0.52	0.873846	0.8075	0.737026	0.347857	0.707317	0.687943	0.497143	0.843478	0.693827	0.740059
1604	0.582658	0.444444	0.957317	0.695652	0.887006	0.865	0.833518	0.325379	0.612403	0.700361	0.487654	0.795082	0.672414	0.675095
1605	0.434795	0.519481	0.897833	0.547945	0.88685	0.825	0.770328	0.291085	0.636364	0.673077	0.517045	0.770925	0.66005	0.698966
1606	0.413987	0.449275	0.915408	0.525424	0.888563	0.835	0.739152	0.305573	0.598361	0.703571	0.467949	0.800813	0.671642	0.700201
1607	0.444118	0.478261	0.918429	0.55	0.894118	0.8425	0.793211	0.354066	0.663866	0.732394	0.509677	0.83871	0.712159	0.743102
1608	0.220325	0.347222	0.865854	0.362319	0.858006	0.7725	0.654735	0.337039	0.707692	0.672662	0.502732	0.831111	0.683824	0.720766
1609	0.411121	0.533333	0.886154	0.519481	0.891641	0.82	0.771441	0.368994	0.674603	0.693141	0.5	0.824034	0.687345	0.704831
1610	0.521547	0.506849	0.932722	0.627119	0.894428	0.855	0.80926	0.296889	0.631148	0.686411	0.461078	0.81405	0.669927	0.691606
1611	0.401786	0.492308	0.904478	0.5	0.901786	0.8375	0.744048	0.303571	0.639344	0.692857	0.47561	0.815126	0.676617	0.69807
1612	0.442333	0.465753	0.917431	0.557377	0.884956	0.835	0.747328	0.317045	0.677966	0.657343	0.449438	0.831858	0.663366	0.715147
1613	0.473892	0.493827	0.915361	0.597015	0.876877	0.83	0.777509	0.276545	0.614754	0.679715	0.454545	0.802521	0.66005	0.666601
1614	0.505714	0.432836	0.936937	0.58	0.891429	0.8525	0.790486	0.293675	0.592233	0.71	0.412162	0.835294	0.679901	0.686801
1615	0.398974	0.521127	0.884498	0.493333	0.895385	0.82	0.774092	0.333468	0.639344	0.706714	0.484472	0.819672	0.68642	0.724315
1616	0.383407	0.402778	0.914634	0.508772	0.874636	0.8225	0.709989	0.254347	0.620155	0.65704	0.457143	0.787879	0.64532	0.655023
1617	0.435684	0.506849	0.905199	0.544118	0.891566	0.8325	0.784063	0.359179	0.659091	0.677778	0.5	0.802632	0.671642	0.727619
1618	0.39552	0.348315	0.92283	0.563636	0.831884	0.795	0.76751	0.340819	0.669355	0.678571	0.479769	0.822511	0.675743	0.719727
1619	0.396078	0.460317	0.908012	0.483333	0.9	0.8375	0.757034	0.371138	0.669565	0.72028	0.490446	0.844262	0.705736	0.728404
1620	0.47378	0.560606	0.913174	0.560606	0.913174	0.855	0.812239	0.295914	0.614679	0.665529	0.406061	0.822785	0.651741	0.695262
1621	0.478717	0.546875	0.919643	0.564516	0.914201	0.86	0.77281	0.340922	0.601562	0.729927	0.509934	0.796813	0.689055	0.711996
1622	0.473777	0.512821	0.913043	0.588235	0.885542	0.835	0.80054	0.342089	0.624161	0.698413	0.550296	0.758621	0.670823	0.727232
1623	0.479924	0.432099	0.931034	0.614035	0.865889	0.83	0.815304	0.27525	0.573643	0.685921	0.459627	0.77551	0.650246	0.692508
1624	0.442913	0.527027	0.90184	0.549296	0.893617	0.8325	0.781112	0.282201	0.6	0.64	0.440678	0.77193	0.62716	0.700552
1625	0.440542	0.439394	0.928144	0.54717	0.893372	0.8475	0.791093	0.324968	0.651163	0.683824	0.494118	0.805195	0.673317	0.709222
1626	0.42485	0.533333	0.908824	0.507937	0.916914	0.8525	0.771513	0.322033	0.641667	0.719298	0.490446	0.826613	0.696296	0.731652
1627	0.337713	0.45679	0.871473	0.474359	0.863354	0.7875	0.723085	0.334513	0.634328	0.671587	0.488506	0.787879	0.659259	0.68868
1628	0.360674	0.418919	0.889571	0.462687	0.870871	0.8025	0.734122	0.312381	0.606557	0.705674	0.471338	0.805668	0.675743	0.701446
1629	0.494286	0.491525	0.938416	0.58	0.914286	0.8725	0.828143	0.304508	0.607477	0.726351	0.445205	0.836576	0.694789	0.695151
1630	0.356399	0.418919	0.898773	0.484375	0.872024	0.81	0.706264	0.263511	0.626016	0.651246	0.44	0.799127	0.643564	0.690764
1631	0.359307	0.435897	0.888199	0.485714	0.866667	0.8	0.749177	0.350418	0.632353	0.70412	0.521212	0.789916	0.679901	0.715648
1632	0.386092	0.371795	0.900621	0.47541	0.855457	0.7975	0.759079	0.368636	0.692308	0.69708	0.520231	0.82684	0.695545	0.754268
1633	0.336912	0.388889	0.89939	0.459016	0.870206	0.8075	0.746506	0.351944	0.689076	0.683099	0.476744	0.839827	0.684864	0.713012
1634	0.43096	0.48913	0.892857	0.576923	0.854037	0.8	0.775541	0.375242	0.692857	0.703846	0.557471	0.809735	0.7	0.729593
1635	0.586689	0.511364	0.942308	0.714286	0.872404	0.8475	0.848029	0.362987	0.609023	0.75	0.547297	0.794466	0.703242	0.725378
1636	0.491821	0.426667	0.938462	0.615385	0.876437	0.8425	0.790258	0.267818	0.576271	0.668966	0.414634	0.795082	0.642157	0.682244
1637	0.335548	0.338462	0.898507	0.392857	0.875	0.8075	0.733077	0.271666	0.64486	0.670068	0.415663	0.838298	0.663342	0.683485
1638	0.363288	0.328125	0.886905	0.355932	0.8739	0.7975	0.726676	0.413709	0.614815	0.731618	0.532051	0.792829	0.692875	0.767239
1639	0.399736	0.39726	0.920489	0.527273	0.872464	0.825	0.754519	0.275695	0.622047	0.636364	0.441341	0.784753	0.631841	0.691377
1640	0.556602	0.583333	0.929878	0.646154	0.910448	0.8675	0.825373	0.356691	0.653543	0.675182	0.482558	0.80786	0.668329	0.702094
1641	0.408083	0.458333	0.908537	0.52381	0.884273	0.8275	0.771655	0.358468	0.666667	0.724014	0.521739	0.827869	0.706173	0.737608
1642	0.376349	0.428571	0.900929	0.507692	0.868657	0.81	0.749851	0.314543	0.68254	0.67148	0.485876	0.823009	0.674938	0.717104
1643	0.256503	0.28169	0.884498	0.344828	0.850877	0.7775	0.671758	0.350194	0.659091	0.678967	0.5	0.803493	0.672457	0.722493
1644	0.304924	0.276923	0.910448	0.375	0.866477	0.8075	0.704723	0.328788	0.674797	0.676056	0.474286	0.827586	0.675676	0.71862
1645	0.530046	0.537313	0.933934	0.62069	0.909357	0.8675	0.793608	0.331065	0.65625	0.709091	0.512195	0.8159	0.692308	0.710377
1646	0.455843	0.493827	0.909091	0.57971	0.876133	0.825	0.781208	0.325607	0.65873	0.65704	0.466292	0.808889	0.657568	0.692403
1647	0.363178	0.435484	0.908284	0.465517	0.897661	0.835	0.728473	0.253012	0.547009	0.703833	0.42953	0.792157	0.658416	0.649537
1648	0.471178	0.493151	0.920489	0.580645	0.890533	0.8425	0.792351	0.299271	0.616541	0.661765	0.471264	0.779221	0.646914	0.688313
1649	0.402165	0.493151	0.896024	0.514286	0.887879	0.8225	0.782056	0.291394	0.601399	0.673077	0.502924	0.75431	0.647643	0.690413
1650	0.364409	0.407407	0.899687	0.507692	0.856716	0.8	0.725235	0.373211	0.677165	0.734545	0.540881	0.831276	0.716418	0.750445
1651	0.453532	0.463768	0.924471	0.561404	0.892128	0.845	0.784359	0.356292	0.650407	0.708185	0.493827	0.822314	0.690594	0.738445
1652	0.316964	0.37037	0.893417	0.46875	0.848214	0.7875	0.707101	0.302675	0.661538	0.654545	0.475138	0.803571	0.65679	0.710154
1653	0.620501	0.575	0.934375	0.686567	0.897898	0.8625	0.859442	0.303385	0.656	0.661871	0.465909	0.810573	0.66005	0.706008
1654	0.485653	0.507692	0.928358	0.578947	0.906706	0.86	0.803105	0.316686	0.617188	0.678832	0.473054	0.791489	0.659204	0.695214
1655	0.377362	0.454545	0.904192	0.483871	0.893491	0.83	0.764984	0.338843	0.663866	0.720848	0.5	0.836066	0.70398	0.740861
1656	0.255798	0.387097	0.878698	0.369231	0.886567	0.8025	0.688358	0.227081	0.508772	0.6875	0.391892	0.779528	0.636816	0.62827
1657	0.35503	0.3875	0.903125	0.5	0.85503	0.8	0.761548	0.29035	0.596899	0.689531	0.472393	0.786008	0.660099	0.693022
1658	0.517825	0.514706	0.933735	0.614035	0.90379	0.8625	0.797683	0.283214	0.594828	0.723776	0.466216	0.814961	0.686567	0.687731
1659	0.437584	0.507692	0.913433	0.532258	0.905325	0.8475	0.766845	0.35484	0.666667	0.722807	0.503145	0.837398	0.706173	0.703017
1660	0.372254	0.413333	0.886154	0.455882	0.86747	0.7975	0.750133	0.341356	0.637795	0.701439	0.493902	0.809129	0.681481	0.717447
1661	0.366634	0.460317	0.89911	0.460317	0.89911	0.83	0.763106	0.355715	0.680328	0.69395	0.491124	0.833333	0.689826	0.739495
1662	0.431539	0.4125	0.921875	0.568966	0.862573	0.82	0.736414	0.315966	0.666667	0.701389	0.469136	0.841667	0.691542	0.693461
1663	0.393152	0.442857	0.909091	0.508197	0.884956	0.8275	0.767179	0.279672	0.628319	0.66782	0.42515	0.821277	0.656716	0.701613
1664	0.33688	0.432432	0.886503	0.463768	0.873112	0.8025	0.733219	0.289094	0.669421	0.66548	0.462857	0.823789	0.666667	0.700642
1665	0.377525	0.41791	0.912913	0.491228	0.886297	0.83	0.751445	0.339314	0.643411	0.721014	0.51875	0.812245	0.696296	0.737327
1666	0.30884	0.386667	0.889231	0.446154	0.862687	0.795	0.697704	0.27619	0.595588	0.664179	0.473684	0.763948	0.641089	0.686711
1667	0.424224	0.454545	0.919162	0.526316	0.895044	0.8425	0.759859	0.336502	0.631148	0.704626	0.48125	0.814815	0.682382	0.703578
1668	0.44176	0.507463	0.912913	0.539683	0.902077	0.845	0.800928	0.347222	0.618321	0.747253	0.54	0.80315	0.705446	0.72608
1669	0.363457	0.464789	0.890578	0.478261	0.885196	0.815	0.749858	0.329466	0.716535	0.656028	0.484043	0.837104	0.674817	0.694939
1670	0.435881	0.453125	0.925595	0.537037	0.898844	0.85	0.779143	0.319389	0.598361	0.735915	0.493243	0.810078	0.694581	0.700097
1671	0.349784	0.385417	0.891447	0.528571	0.821212	0.77	0.742684	0.299266	0.60274	0.69084	0.52071	0.757322	0.659314	0.694674
1672	0.439383	0.459459	0.917178	0.557377	0.882006	0.8325	0.790972	0.362326	0.644628	0.70922	0.4875	0.823045	0.689826	0.706884
1673	0.377373	0.421053	0.904321	0.507937	0.869436	0.8125	0.758867	0.269328	0.614754	0.640569	0.426136	0.792952	0.632754	0.681563
1674	0.476907	0.485294	0.927711	0.578947	0.897959	0.8525	0.803591	0.359856	0.646018	0.738095	0.486667	0.844358	0.712531	0.744283
1675	0.479582	0.442857	0.933333	0.584906	0.887608	0.8475	0.808575	0.292247	0.628099	0.667845	0.447059	0.807692	0.655941	0.677252
1676	0.398374	0.453488	0.894904	0.541667	0.856707	0.8	0.740684	0.369602	0.659091	0.717949	0.530488	0.813278	0.698765	0.74905
1677	0.400849	0.474576	0.914956	0.491228	0.909621	0.85	0.764718	0.282871	0.593496	0.698925	0.464968	0.795918	0.666667	0.679084
1678	0.392654	0.514706	0.891566	0.492958	0.899696	0.8275	0.779571	0.271688	0.694915	0.616197	0.429319	0.829384	0.639303	0.68818
1679	0.442896	0.578947	0.885802	0.54321	0.899687	0.8275	0.796393	0.338263	0.699248	0.672794	0.510989	0.820628	0.681481	0.738442
1680	0.418899	0.448718	0.909938	0.546875	0.872024	0.82	0.776948	0.316297	0.694215	0.672598	0.477273	0.836283	0.679104	0.688706
1681	0.339862	0.421053	0.892128	0.393443	0.902655	0.825	0.739857	0.358129	0.695312	0.688172	0.505682	0.831169	0.690418	0.711746
1682	0.490132	0.530864	0.912226	0.605634	0.884498	0.835	0.795603	0.318829	0.604651	0.70073	0.4875	0.790123	0.669975	0.711854
1683	0.379412	0.422535	0.908815	0.5	0.879412	0.8225	0.72701	0.360454	0.676692	0.7	0.526316	0.814655	0.692308	0.725112
1684	0.330015	0.352113	0.911854	0.462963	0.867052	0.8125	0.718235	0.312034	0.601449	0.690566	0.50303	0.768908	0.66005	0.688362
1685	0.414193	0.456522	0.896104	0.567568	0.846626	0.795	0.769897	0.412987	0.690647	0.739623	0.581818	0.820084	0.722772	0.764751
1686	0.41342	0.493333	0.898462	0.528571	0.884848	0.8225	0.776104	0.3033	0.607143	0.670455	0.494186	0.762931	0.648515	0.704649
1687	0.485602	0.551724	0.926901	0.561404	0.924198	0.8725	0.802031	0.299336	0.607692	0.709091	0.496855	0.792683	0.676543	0.683803
1688	0.49902	0.5	0.926829	0.6	0.894118	0.85	0.814608	0.373718	0.672727	0.714286	0.468354	0.853659	0.70297	0.755515
1689	0.564993	0.525	0.9375	0.677419	0.887574	0.855	0.817856	0.32859	0.6875	0.703448	0.472393	0.853556	0.699005	0.732212
1690	0.376152	0.432099	0.896552	0.514706	0.861446	0.8025	0.733677	0.331157	0.623932	0.698246	0.459119	0.81893	0.676617	0.722533
1691	0.486631	0.623188	0.897281	0.558442	0.919505	0.85	0.823469	0.370134	0.679104	0.667897	0.502762	0.808036	0.671605	0.739815
1692	0.385188	0.448718	0.897516	0.514706	0.870482	0.81	0.741828	0.342657	0.666667	0.692029	0.502924	0.816239	0.683951	0.714558
1693	0.394933	0.52381	0.896142	0.485294	0.909639	0.8375	0.765968	0.353264	0.68	0.714801	0.518293	0.831933	0.70398	0.70679
1694	0.417647	0.430556	0.911585	0.516667	0.879412	0.825	0.757475	0.312544	0.582677	0.690909	0.465409	0.781893	0.656716	0.692074
1695	0.40962	0.470588	0.909639	0.516129	0.893491	0.835	0.760307	0.286599	0.565574	0.743772	0.489362	0.79771	0.689826	0.679319
1696	0.470769	0.591549	0.899696	0.56	0.910769	0.845	0.775856	0.433359	0.753731	0.72119	0.573864	0.854626	0.73201	0.760349
1697	0.325651	0.444444	0.871951	0.432432	0.877301	0.795	0.72944	0.315137	0.652542	0.694737	0.469512	0.828452	0.682382	0.722126
1698	0.3541	0.42623	0.908555	0.45614	0.897959	0.835	0.756355	0.27981	0.554688	0.719858	0.473333	0.780769	0.668293	0.683604
1699	0.376349	0.428571	0.900929	0.507692	0.868657	0.81	0.720666	0.282401	0.634328	0.647059	0.469613	0.782222	0.642857	0.709589
1700	0.441176	0.471429	0.918182	0.55	0.891176	0.84	0.77625	0.346144	0.616541	0.698529	0.5	0.788382	0.671605	0.692181
1701	0.373512	0.405405	0.895706	0.46875	0.869048	0.805	0.734561	0.302582	0.601626	0.717857	0.48366	0.804	0.682382	0.711125
1702	0.496212	0.432836	0.942943	0.604167	0.892045	0.8575	0.796816	0.234707	0.534483	0.690972	0.410596	0.786561	0.64604	0.652021
1703	0.384922	0.508197	0.893805	0.462687	0.90991	0.835	0.774528	0.285821	0.622807	0.705882	0.455128	0.825911	0.682382	0.691732
1704	0.41636	0.357143	0.936364	0.543478	0.872881	0.835	0.775669	0.282661	0.606299	0.652174	0.445087	0.782609	0.637717	0.651731
1705	0.348971	0.424242	0.89521	0.444444	0.88724	0.8175	0.75239	0.32857	0.661157	0.666667	0.454545	0.824034	0.665037	0.708459
1706	0.415782	0.428571	0.925816	0.519231	0.896552	0.8475	0.773845	0.341946	0.682927	0.693662	0.491228	0.834746	0.690418	0.733905
1707	0.420196	0.48	0.904615	0.537313	0.882883	0.825	0.76088	0.317205	0.593985	0.678832	0.473054	0.775	0.651106	0.713577
1708	0.319621	0.371429	0.90303	0.448276	0.871345	0.81	0.727919	0.325907	0.674419	0.685714	0.497143	0.820513	0.682152	0.715935
1709	0.404103	0.506667	0.886154	0.506667	0.886154	0.815	0.79481	0.336152	0.669291	0.669065	0.480226	0.815789	0.669136	0.701458
1710	0.438441	0.419753	0.92163	0.576271	0.86217	0.82	0.771385	0.242814	0.595041	0.669039	0.436364	0.793249	0.646766	0.674651
1711	0.365761	0.375	0.908537	0.473684	0.868805	0.8125	0.762058	0.306177	0.635659	0.699275	0.49697	0.804167	0.679012	0.704456
1712	0.31899	0.383333	0.908824	0.425926	0.893064	0.83	0.728832	0.237541	0.535088	0.688356	0.401316	0.791339	0.64532	0.667227
1713	0.48317	0.616667	0.911765	0.552239	0.930931	0.8675	0.828829	0.41263	0.711111	0.730627	0.568047	0.835443	0.724138	0.744249
1714	0.352833	0.376812	0.912387	0.472727	0.875362	0.82	0.772385	0.394044	0.65873	0.755396	0.549669	0.83004	0.725248	0.750822
1715	0.365528	0.376471	0.904762	0.516129	0.843195	0.7925	0.747542	0.275082	0.581967	0.676157	0.438272	0.788382	0.647643	0.678304
1716	0.534071	0.488095	0.933544	0.66129	0.872781	0.84	0.825706	0.326271	0.648	0.709677	0.5	0.818182	0.690594	0.721557
1717	0.467975	0.506494	0.913313	0.58209	0.885886	0.835	0.803684	0.392326	0.726619	0.665399	0.534392	0.821596	0.686567	0.744038
1718	0.386161	0.484375	0.901786	0.484375	0.901786	0.835	0.757766	0.355584	0.691667	0.696113	0.491124	0.84188	0.694789	0.740823
1719	0.429766	0.545455	0.888545	0.538462	0.891304	0.8225	0.778647	0.35229	0.676692	0.70073	0.523256	0.817021	0.692875	0.715952
1720	0.357761	0.537037	0.890173	0.432836	0.924925	0.8425	0.757362	0.319994	0.590551	0.687273	0.465839	0.784232	0.656716	0.719121
1721	0.415308	0.514706	0.900602	0.514706	0.900602	0.835	0.80074	0.354675	0.652893	0.736655	0.51634	0.831325	0.711443	0.727171
1722	0.423636	0.480519	0.904025	0.544118	0.879518	0.8225	0.757353	0.349518	0.726496	0.684211	0.485714	0.859031	0.696517	0.725999
1723	0.459289	0.462687	0.927928	0.563636	0.895652	0.85	0.802767	0.319444	0.666667	0.677305	0.473988	0.823276	0.674074	0.718946
1724	0.443638	0.5	0.916168	0.540984	0.902655	0.8475	0.799192	0.319072	0.637037	0.693727	0.508876	0.793249	0.674877	0.71661
1725	0.246613	0.347826	0.876133	0.369231	0.865672	0.785	0.6831	0.286541	0.542857	0.703008	0.490323	0.74502	0.647783	0.677669
1726	0.394282	0.409639	0.908517	0.539683	0.854599	0.805	0.761905	0.345618	0.692308	0.669118	0.5	0.81982	0.676617	0.741017
1727	0.396326	0.534483	0.900585	0.476923	0.919403	0.8475	0.772882	0.34	0.620155	0.730909	0.519481	0.804	0.695545	0.703808
1728	0.39458	0.493151	0.892966	0.507042	0.887538	0.82	0.765315	0.371262	0.693548	0.702128	0.505882	0.838983	0.699507	0.709716
1729	0.362536	0.395062	0.902821	0.507937	0.854599	0.8	0.753309	0.355701	0.690476	0.688172	0.5	0.831169	0.688889	0.734031
1730	0.407186	0.472222	0.902439	0.515152	0.886228	0.825	0.794683	0.313391	0.59375	0.729242	0.503311	0.795276	0.68642	0.711406
1731	0.575149	0.511364	0.939103	0.703125	0.872024	0.845	0.83624	0.295672	0.669725	0.656463	0.41954	0.842795	0.66005	0.685566
1732	0.379709	0.441176	0.906627	0.491803	0.887906	0.8275	0.764278	0.305092	0.587302	0.710145	0.480519	0.790323	0.671642	0.70039
1733	0.482664	0.560606	0.916168	0.569231	0.913433	0.8575	0.809254	0.366791	0.650794	0.690391	0.485207	0.815126	0.678133	0.713604
1734	0.46748	0.525	0.90625	0.583333	0.884146	0.83	0.805301	0.269183	0.631579	0.640741	0.464088	0.779279	0.637717	0.692809
1735	0.297581	0.307692	0.906832	0.444444	0.843931	0.79	0.710447	0.347476	0.671875	0.714286	0.52439	0.822785	0.700748	0.724814
1736	0.4375	0.461538	0.913043	0.5625	0.875	0.825	0.785668	0.297819	0.595041	0.712766	0.470588	0.804	0.677419	0.688298
1737	0.517488	0.597222	0.914634	0.605634	0.911854	0.8575	0.834132	0.356028	0.704225	0.646154	0.520833	0.8	0.666667	0.709739
1738	0.422425	0.552239	0.894895	0.513889	0.908537	0.8375	0.784426	0.350479	0.627737	0.70566	0.52439	0.785714	0.679104	0.696711
1739	0.436039	0.426667	0.923077	0.561404	0.874636	0.83	0.81134	0.358498	0.684211	0.676471	0.50838	0.814159	0.679012	0.721583
1740	0.375	0.476744	0.875796	0.5125	0.859375	0.79	0.772148	0.283155	0.664	0.647687	0.456044	0.8125	0.652709	0.699468
1741	0.473593	0.525641	0.909938	0.585714	0.887879	0.835	0.787186	0.316883	0.653846	0.693431	0.502959	0.808511	0.680693	0.695422
1742	0.364467	0.418919	0.90184	0.492063	0.872404	0.8125	0.769818	0.394737	0.673913	0.703422	0.54386	0.804348	0.693267	0.730622
1743	0.380117	0.414286	0.912121	0.5	0.880117	0.825	0.763032	0.362909	0.697674	0.69708	0.520231	0.830435	0.69727	0.736726
1744	0.39221	0.450704	0.905775	0.507937	0.884273	0.825	0.753379	0.300826	0.609756	0.708772	0.474684	0.808	0.678922	0.693898
1745	0.421569	0.457143	0.915152	0.533333	0.888235	0.835	0.767108	0.343841	0.747664	0.671141	0.449438	0.881057	0.691358	0.735666
1746	0.473647	0.443182	0.923077	0.619048	0.854599	0.8175	0.78701	0.317491	0.621212	0.702206	0.503067	0.792531	0.675743	0.728179
1747	0.317085	0.412698	0.896142	0.42623	0.890855	0.82	0.724165	0.307287	0.604839	0.699647	0.46875	0.801619	0.670762	0.709334
1748	0.390533	0.455882	0.906627	0.5	0.890533	0.83	0.751074	0.280021	0.643478	0.665505	0.435294	0.823276	0.659204	0.692495
1749	0.470699	0.485714	0.924242	0.576271	0.894428	0.8475	0.786968	0.324727	0.718182	0.676871	0.454023	0.865217	0.688119	0.721681
1750	0.44472	0.528571	0.906061	0.544118	0.900602	0.84	0.771727	0.264554	0.630769	0.611722	0.43617	0.776744	0.617866	0.668004
1751	0.409756	0.518987	0.88162	0.518987	0.88162	0.81	0.769135	0.329854	0.666667	0.660517	0.488889	0.802691	0.662531	0.696588
1752	0.326074	0.387097	0.899408	0.413793	0.888889	0.82	0.735582	0.331044	0.68595	0.684397	0.482558	0.835498	0.684864	0.70723
1753	0.423636	0.480519	0.904025	0.544118	0.879518	0.8225	0.749048	0.308994	0.585185	0.722846	0.51634	0.7751	0.676617	0.708242
1754	0.40822	0.534247	0.88685	0.513158	0.895062	0.8225	0.791667	0.39873	0.716418	0.703008	0.548571	0.831111	0.7075	0.749879
1755	0.426113	0.468354	0.906542	0.552239	0.873874	0.82	0.782417	0.362262	0.691057	0.686833	0.491329	0.835498	0.688119	0.712457
1756	0.436969	0.507246	0.909366	0.538462	0.898507	0.84	0.770723	0.354703	0.669118	0.705882	0.532164	0.810127	0.693627	0.729512
1757	0.550319	0.54878	0.927673	0.661765	0.888554	0.85	0.816398	0.262635	0.622951	0.672598	0.452381	0.804255	0.657568	0.671765
1758	0.53403	0.540541	0.929448	0.634921	0.89911	0.8575	0.81892	0.360623	0.72	0.682143	0.502793	0.845133	0.693827	0.764267
1759	0.40126	0.4875	0.890625	0.527027	0.874233	0.81	0.771617	0.318723	0.642857	0.683636	0.482143	0.806867	0.670823	0.71292
1760	0.38359	0.487179	0.885093	0.506667	0.876923	0.8075	0.749518	0.339083	0.673611	0.625	0.494898	0.778302	0.642157	0.673398
1761	0.330439	0.459016	0.882006	0.411765	0.900602	0.8175	0.722094	0.3114	0.72973	0.65411	0.445055	0.864253	0.674938	0.69037
1762	0.379709	0.441176	0.906627	0.491803	0.887906	0.8275	0.765414	0.369971	0.669173	0.713755	0.536145	0.813559	0.699005	0.718392
1763	0.470949	0.526316	0.910494	0.57971	0.891239	0.8375	0.791935	0.297099	0.623932	0.688811	0.450617	0.817427	0.669975	0.713674
1764	0.383333	0.460317	0.908012	0.483333	0.9	0.8375	0.762819	0.378923	0.645161	0.735714	0.519481	0.824	0.707921	0.741241
1765	0.373369	0.43662	0.902736	0.492063	0.881306	0.82	0.714969	0.29109	0.584	0.689286	0.45625	0.787755	0.65679	0.711083
1766	0.428287	0.5	0.896226	0.554054	0.874233	0.815	0.7443	0.270374	0.696721	0.619718	0.440415	0.826291	0.642857	0.670839
1767	0.373848	0.471429	0.893939	0.485294	0.888554	0.82	0.723645	0.302264	0.640625	0.660584	0.468571	0.797357	0.654229	0.696744
1768	0.420988	0.459459	0.911043	0.539683	0.881306	0.8275	0.773774	0.354803	0.637795	0.707581	0.5	0.809917	0.685644	0.713421
1769	0.483522	0.603175	0.910979	0.558824	0.924699	0.8625	0.787673	0.353036	0.737288	0.681979	0.491525	0.861607	0.698254	0.719732
1770	0.453003	0.481013	0.912773	0.575758	0.877246	0.8275	0.762566	0.388423	0.666667	0.716418	0.542169	0.810127	0.699752	0.728916
1771	0.497768	0.578125	0.919643	0.578125	0.919643	0.865	0.782017	0.31775	0.698276	0.680702	0.47093	0.847162	0.685786	0.710519
1772	0.451099	0.580645	0.905325	0.529412	0.921687	0.855	0.808513	0.398442	0.681481	0.709559	0.538012	0.817797	0.700246	0.764944
1773	0.389614	0.439024	0.889937	0.507042	0.860182	0.7975	0.748427	0.31282	0.609589	0.659004	0.5	0.751092	0.641278	0.687945
1774	0.5329	0.528736	0.923323	0.657143	0.875758	0.8375	0.817251	0.343007	0.640845	0.712644	0.548193	0.78481	0.687345	0.738407
1775	0.43138	0.4375	0.915625	0.564516	0.866864	0.82	0.804829	0.278509	0.614815	0.651852	0.468927	0.77193	0.639506	0.695254
1776	0.36	0.323077	0.913433	0.42	0.874286	0.8175	0.749143	0.270125	0.623932	0.655172	0.421965	0.811966	0.646192	0.662297
1777	0.366071	0.43662	0.899696	0.484375	0.880952	0.8175	0.769113	0.354632	0.683761	0.707746	0.490798	0.844538	0.700748	0.743878
1778	0.405648	0.594203	0.873112	0.493976	0.911672	0.825	0.772472	0.378942	0.737705	0.702128	0.517241	0.86087	0.712871	0.755029
1779	0.370379	0.417722	0.900312	0.507692	0.862687	0.805	0.755545	0.342342	0.713287	0.652672	0.528497	0.806604	0.674074	0.71435
1780	0.398198	0.530864	0.874608	0.518072	0.880126	0.805	0.743757	0.356785	0.710938	0.655678	0.491892	0.828704	0.673317	0.722197
1781	0.344022	0.416667	0.886076	0.492958	0.851064	0.7875	0.694593	0.275332	0.636364	0.661765	0.477273	0.789474	0.653465	0.676975
1782	0.371746	0.381579	0.91358	0.508772	0.862974	0.8125	0.756253	0.310856	0.638095	0.710438	0.437908	0.84739	0.691542	0.689948
1783	0.403727	0.557143	0.881818	0.5	0.903727	0.825	0.736104	0.329719	0.616667	0.726644	0.48366	0.820312	0.694377	0.744454
1784	0.446902	0.5	0.901899	0.575342	0.87156	0.8175	0.789954	0.311612	0.615894	0.690476	0.54386	0.75	0.662531	0.708253
1785	0.490646	0.435897	0.934783	0.618182	0.872464	0.8375	0.81913	0.272247	0.630252	0.658451	0.436047	0.809524	0.650124	0.677935
1786	0.467767	0.478873	0.924012	0.576271	0.891496	0.845	0.811894	0.334201	0.672	0.669039	0.474576	0.820961	0.669951	0.713241
1787	0.478851	0.472973	0.92638	0.59322	0.88563	0.8425	0.781177	0.312307	0.603448	0.70068	0.443038	0.81746	0.673171	0.707748
1788	0.455798	0.493333	0.913846	0.569231	0.886567	0.835	0.80473	0.354766	0.65873	0.7	0.497006	0.820084	0.687192	0.712201
1789	0.414286	0.521739	0.897281	0.514286	0.9	0.8325	0.770563	0.332009	0.642276	0.709677	0.49375	0.818182	0.689055	0.717088
1790	0.251425	0.337838	0.883436	0.396825	0.854599	0.7825	0.689817	0.388441	0.651163	0.713768	0.515337	0.81405	0.693827	0.748548
1791	0.450542	0.5125	0.903125	0.569444	0.881098	0.825	0.780234	0.383927	0.674074	0.728938	0.551515	0.81893	0.710784	0.767082
1792	0.418495	0.418919	0.920245	0.54386	0.874636	0.8275	0.779346	0.39511	0.717742	0.714286	0.526627	0.851064	0.715347	0.746425
1793	0.452845	0.5	0.90566	0.577465	0.87538	0.8225	0.781626	0.362622	0.654676	0.714829	0.548193	0.79661	0.69403	0.731082
1794	0.425276	0.525641	0.891304	0.539474	0.885802	0.82	0.764457	0.321404	0.656934	0.681648	0.514286	0.79476	0.673267	0.719363
1795	0.409844	0.493976	0.88959	0.539474	0.87037	0.8075	0.773839	0.256906	0.545455	0.666667	0.472727	0.728033	0.623762	0.648794
1796	0.613319	0.5875	0.940625	0.712121	0.901198	0.87	0.85445	0.340704	0.616541	0.689781	0.491018	0.7875	0.665848	0.717058
1797	0.471775	0.550562	0.893891	0.597561	0.874214	0.8175	0.798148	0.414568	0.707143	0.713208	0.565714	0.821739	0.711111	0.753273
1798	0.371545	0.525424	0.891496	0.455882	0.915663	0.8375	0.752724	0.379311	0.642857	0.756364	0.547297	0.822134	0.720698	0.750961
1799	0.452813	0.486842	0.91358	0.569231	0.883582	0.8325	0.788335	0.374694	0.671875	0.730216	0.534161	0.828571	0.711823	0.734621
1800	0.286942	0.342857	0.9	0.421053	0.865889	0.8025	0.694517	0.281016	0.620155	0.610294	0.430108	0.772093	0.613466	0.68659
1801	0.370836	0.464789	0.893617	0.485294	0.885542	0.8175	0.726568	0.255737	0.589147	0.666667	0.45509	0.774468	0.641791	0.673802
1802	0.412263	0.45977	0.897764	0.555556	0.856707	0.8025	0.77583	0.375149	0.644444	0.682836	0.505814	0.792208	0.669975	0.720303
1803	0.314706	0.390625	0.895833	0.416667	0.885294	0.815	0.731618	0.335488	0.673759	0.657795	0.513514	0.789954	0.663366	0.728662
1804	0.330529	0.415385	0.898507	0.442623	0.887906	0.82	0.741114	0.332178	0.645161	0.691489	0.479042	0.8159	0.67734	0.723762
1805	0.399311	0.458333	0.902439	0.507692	0.883582	0.8225	0.764317	0.35895	0.676923	0.695971	0.51462	0.818966	0.689826	0.739417
1806	0.567666	0.478261	0.941558	0.709677	0.857988	0.835	0.825444	0.32297	0.65625	0.703297	0.509091	0.813559	0.688279	0.732752
1807	0.397949	0.493671	0.88785	0.52	0.876923	0.81	0.771528	0.364644	0.676259	0.666667	0.513661	0.798206	0.669951	0.742127
1808	0.393134	0.333333	0.937126	0.511628	0.876751	0.8375	0.767833	0.310514	0.643478	0.674658	0.43787	0.827731	0.665848	0.712049
1809	0.394805	0.53125	0.892857	0.485714	0.909091	0.835	0.757706	0.363849	0.704545	0.692308	0.525424	0.828947	0.696296	0.739598
1810	0.412613	0.434783	0.918429	0.526316	0.886297	0.835	0.762621	0.286975	0.633333	0.687943	0.463415	0.815126	0.671642	0.680607
1811	0.352821	0.431818	0.88141	0.506667	0.846154	0.7825	0.729621	0.335008	0.638889	0.630769	0.489362	0.759259	0.633663	0.691653
1812	0.461676	0.479452	0.920489	0.57377	0.887906	0.84	0.784443	0.317133	0.626866	0.679104	0.494118	0.784483	0.661692	0.699327
1813	0.407392	0.432836	0.918919	0.517857	0.889535	0.8375	0.781847	0.31886	0.609375	0.687273	0.47561	0.790795	0.662531	0.701707
1814	0.405189	0.430556	0.914634	0.525424	0.879765	0.8275	0.771932	0.267959	0.601695	0.687719	0.44375	0.806584	0.662531	0.694291
1815	0.316368	0.342466	0.896024	0.423729	0.859238	0.795	0.726303	0.286569	0.625	0.687719	0.457317	0.813278	0.669136	0.692061
1816	0.457811	0.488372	0.907643	0.591549	0.866261	0.8175	0.788454	0.386693	0.740458	0.682482	0.527174	0.846154	0.701235	0.755659
1817	0.369451	0.485714	0.887879	0.478873	0.890578	0.8175	0.752665	0.276102	0.530973	0.67474	0.38961	0.78629	0.634328	0.662735
1818	0.384375	0.541667	0.875	0.4875	0.896875	0.815	0.767539	0.33535	0.707317	0.651246	0.47027	0.835616	0.668317	0.683675
1819	0.511133	0.453333	0.938462	0.62963	0.881503	0.8475	0.803763	0.326985	0.598639	0.699219	0.533333	0.752101	0.662531	0.710567
1820	0.411797	0.455556	0.896774	0.561644	0.850153	0.7975	0.770077	0.396693	0.635135	0.727273	0.576687	0.773109	0.693267	0.754523
1821	0.431539	0.4125	0.921875	0.568966	0.862573	0.82	0.745917	0.292506	0.646018	0.682759	0.442424	0.831933	0.672457	0.704614
1822	0.38717	0.5	0.902941	0.47619	0.910979	0.8425	0.761057	0.320127	0.635593	0.674912	0.449102	0.816239	0.663342	0.707374
1823	0.466843	0.569444	0.902439	0.561644	0.905199	0.8425	0.799443	0.308184	0.625	0.689781	0.484848	0.797468	0.669154	0.711474
1824	0.293056	0.352941	0.894578	0.40678	0.870968	0.8025	0.706621	0.298803	0.639344	0.689046	0.46988	0.8159	0.674074	0.697487
1825	0.39221	0.450704	0.905775	0.507937	0.884273	0.825	0.744784	0.336249	0.666667	0.670213	0.468571	0.821739	0.669136	0.712233
1826	0.451182	0.454545	0.919505	0.57377	0.876106	0.83	0.792422	0.318998	0.634328	0.689781	0.5	0.794118	0.671569	0.718165
1827	0.391541	0.486486	0.892638	0.507042	0.884498	0.8175	0.77026	0.241474	0.625	0.6171	0.452128	0.764977	0.619753	0.666048
1828	0.503896	0.602941	0.912651	0.585714	0.918182	0.86	0.812532	0.374105	0.648855	0.749077	0.555556	0.815261	0.716418	0.729107
1829	0.43054	0.460526	0.907407	0.538462	0.877612	0.8225	0.772308	0.365965	0.635659	0.717949	0.515723	0.806584	0.691542	0.739488
1830	0.388558	0.461538	0.907463	0.491803	0.896755	0.835	0.739833	0.377828	0.762712	0.684211	0.5	0.874439	0.707196	0.730602
1831	0.458157	0.5	0.922619	0.551724	0.906433	0.855	0.787558	0.370946	0.627737	0.713208	0.530864	0.7875	0.68408	0.742323
1832	0.317511	0.382353	0.900602	0.440678	0.876833	0.8125	0.733212	0.330491	0.675	0.706714	0.493902	0.83682	0.69727	0.706901
1833	0.33446	0.391304	0.903323	0.457627	0.876833	0.815	0.746608	0.368314	0.65625	0.709091	0.512195	0.8159	0.692308	0.735371
1834	0.380602	0.411765	0.901587	0.530303	0.850299	0.7975	0.737593	0.327456	0.596899	0.686131	0.472393	0.783333	0.657568	0.715944
1835	0.451003	0.525	0.9	0.567568	0.883436	0.825	0.785235	0.373678	0.723881	0.67037	0.521505	0.830275	0.688119	0.757317
1836	0.437387	0.423077	0.92236	0.568966	0.868421	0.825	0.751714	0.294227	0.611111	0.701068	0.478261	0.800813	0.673219	0.679998
1837	0.481373	0.445783	0.927445	0.616667	0.864706	0.8275	0.804583	0.343502	0.674797	0.696751	0.497006	0.828326	0.69	0.726671
1838	0.359347	0.357143	0.911392	0.517241	0.842105	0.795	0.746774	0.344298	0.650794	0.669065	0.471264	0.808696	0.663366	0.740602
1839	0.426614	0.422535	0.924012	0.545455	0.881159	0.835	0.782003	0.326167	0.664	0.67509	0.479769	0.816594	0.671642	0.69099
1840	0.351516	0.408451	0.902736	0.47541	0.876106	0.815	0.72078	0.301185	0.621212	0.677536	0.479532	0.78903	0.659314	0.70451
1841	0.50098	0.457831	0.930599	0.633333	0.867647	0.8325	0.807721	0.294132	0.590909	0.688645	0.478528	0.77686	0.65679	0.68255
1842	0.541217	0.531646	0.928349	0.646154	0.889552	0.85	0.817153	0.350749	0.674419	0.689781	0.505814	0.818182	0.684864	0.732793
1843	0.390814	0.487179	0.888199	0.513514	0.877301	0.81	0.782209	0.34819	0.637037	0.725275	0.534161	0.801619	0.696078	0.715149
1844	0.402635	0.402778	0.920732	0.527273	0.875362	0.8275	0.773202	0.300188	0.573643	0.708029	0.480519	0.779116	0.665012	0.708875
1845	0.494286	0.447761	0.93994	0.6	0.894286	0.8575	0.798971	0.295898	0.571429	0.69145	0.477987	0.765432	0.651741	0.682384
1846	0.461963	0.518987	0.906542	0.577465	0.884498	0.83	0.811465	0.417895	0.740157	0.702128	0.52809	0.857143	0.713936	0.737415
1847	0.342157	0.376623	0.904025	0.483333	0.858824	0.8025	0.705417	0.338161	0.654676	0.70566	0.538462	0.795745	0.688119	0.71741
1848	0.418129	0.441176	0.915663	0.517241	0.888889	0.835	0.773493	0.301763	0.6	0.701107	0.5	0.778689	0.667488	0.703659
1849	0.463853	0.531646	0.900312	0.567568	0.886503	0.8275	0.819474	0.362411	0.671875	0.709091	0.518072	0.822785	0.69727	0.721966
1850	0.554802	0.597015	0.930931	0.634921	0.919881	0.875	0.835524	0.352981	0.675439	0.684028	0.458333	0.84188	0.681592	0.737549
1851	0.411373	0.4	0.91875	0.551724	0.859649	0.815	0.764569	0.33885	0.683333	0.704626	0.49697	0.838983	0.698254	0.720707
1852	0.413389	0.47619	0.89557	0.547945	0.865443	0.8075	0.766956	0.371415	0.664062	0.732852	0.534591	0.825203	0.711111	0.764598
1853	0.299834	0.3125	0.903125	0.446429	0.840116	0.785	0.715194	0.402512	0.682927	0.745583	0.538462	0.844	0.726601	0.771966
1854	0.398065	0.470588	0.903614	0.5	0.892857	0.83	0.74721	0.367891	0.676692	0.656827	0.491803	0.80543	0.663366	0.729282
1855	0.521577	0.472973	0.929448	0.603448	0.885965	0.845	0.823881	0.337975	0.604839	0.718861	0.487013	0.804781	0.683951	0.728075
1856	0.418444	0.392405	0.919003	0.54386	0.860058	0.815	0.773925	0.295258	0.626866	0.662963	0.48	0.781659	0.65099	0.699307
1857	0.427471	0.506849	0.902141	0.536232	0.891239	0.83	0.753076	0.342934	0.666667	0.701439	0.49697	0.826271	0.690773	0.725759
1858	0.448531	0.5	0.919643	0.542373	0.906158	0.8525	0.793355	0.343432	0.616541	0.697417	0.5	0.7875	0.670792	0.714314
1859	0.418788	0.373134	0.921922	0.490196	0.879656	0.83	0.795522	0.267541	0.570175	0.701031	0.427632	0.806324	0.664198	0.686449
1860	0.469154	0.519481	0.910217	0.57971	0.888218	0.835	0.793358	0.280251	0.647541	0.651408	0.44382	0.811404	0.650246	0.697675
1861	0.34459	0.426471	0.89759	0.460317	0.884273	0.8175	0.756088	0.403774	0.700787	0.713768	0.529762	0.838298	0.709677	0.746323
1862	0.426522	0.556962	0.88162	0.536585	0.889937	0.8175	0.766241	0.415207	0.695312	0.743682	0.55625	0.840816	0.728395	0.793393
1863	0.45655	0.414634	0.927673	0.596491	0.860058	0.8225	0.745895	0.257418	0.547009	0.609756	0.363636	0.767544	0.591584	0.643714
1864	0.475379	0.424242	0.94012	0.583333	0.892045	0.855	0.772786	0.28465	0.59292	0.6875	0.426752	0.811475	0.660848	0.690846
1865	0.391831	0.428571	0.916914	0.490909	0.895652	0.84	0.784137	0.342207	0.545455	0.714789	0.44898	0.786822	0.664198	0.71189
1866	0.416371	0.559322	0.897361	0.485294	0.921687	0.8475	0.741363	0.329524	0.692982	0.664336	0.451429	0.844444	0.6725	0.690413
1867	0.377499	0.5	0.888554	0.478873	0.896657	0.8225	0.766621	0.389763	0.739496	0.713287	0.517647	0.868085	0.720988	0.75102
1868	0.433026	0.529412	0.903614	0.529412	0.903614	0.84	0.752923	0.236763	0.596491	0.635417	0.393064	0.799127	0.624378	0.663597
1869	0.451429	0.424242	0.934132	0.56	0.891429	0.85	0.809657	0.335136	0.652893	0.685315	0.467456	0.823529	0.675676	0.723817
1870	0.394751	0.467742	0.911243	0.491525	0.903226	0.8425	0.75466	0.272072	0.652893	0.661922	0.454023	0.815789	0.659204	0.700517
1871	0.466518	0.564516	0.914201	0.546875	0.919643	0.86	0.794875	0.361865	0.726496	0.692308	0.491329	0.86087	0.702233	0.714247
1872	0.395349	0.4375	0.916667	0.5	0.895349	0.84	0.778654	0.28585	0.628319	0.67354	0.427711	0.823529	0.660891	0.677759
1873	0.417826	0.46875	0.916667	0.517241	0.900585	0.845	0.750958	0.343034	0.675214	0.7	0.475904	0.842324	0.692875	0.712549
1874	0.378513	0.492308	0.895522	0.477612	0.900901	0.83	0.75586	0.31786	0.583333	0.698582	0.451613	0.797571	0.664179	0.716793
1875	0.350498	0.376812	0.909366	0.464286	0.875	0.8175	0.755165	0.342336	0.641026	0.744755	0.506757	0.835294	0.71464	0.738539
1876	0.438244	0.440476	0.914557	0.578125	0.860119	0.815	0.785738	0.340546	0.65873	0.713768	0.512346	0.820833	0.696517	0.708049
1877	0.418782	0.5	0.908284	0.5	0.908284	0.845	0.75575	0.322287	0.605263	0.714777	0.453947	0.822134	0.683951	0.68685
1878	0.418899	0.452055	0.905199	0.515625	0.880952	0.8225	0.798131	0.421849	0.753731	0.709559	0.561111	0.853982	0.724138	0.773713
1879	0.465194	0.492308	0.925373	0.561404	0.90379	0.855	0.79822	0.27018	0.663551	0.673401	0.422619	0.847458	0.670792	0.682389
1880	0.468571	0.379747	0.937695	0.6	0.86	0.8275	0.802257	0.289428	0.587156	0.658784	0.387879	0.8125	0.639506	0.686297
1881	0.405932	0.528571	0.890909	0.506849	0.899083	0.8275	0.796615	0.346201	0.613636	0.719557	0.515924	0.792683	0.684864	0.735497
1882	0.492706	0.462687	0.936937	0.596154	0.896552	0.8575	0.819573	0.364132	0.696721	0.710247	0.508982	0.844538	0.706173	0.729546
1883	0.488235	0.486486	0.92638	0.6	0.888235	0.845	0.778824	0.341587	0.698276	0.669014	0.462857	0.844444	0.6775	0.712635
1884	0.37195	0.383562	0.908257	0.482759	0.868421	0.8125	0.716072	0.286454	0.585366	0.701068	0.461538	0.794355	0.665842	0.690763
1885	0.387688	0.467532	0.891641	0.507042	0.87538	0.81	0.782825	0.298603	0.614754	0.620072	0.414365	0.786364	0.618454	0.695429
1886	0.505977	0.552632	0.916667	0.608696	0.897281	0.8475	0.803428	0.347132	0.601562	0.722628	0.503268	0.795181	0.68408	0.744551
1887	0.514905	0.53012	0.911672	0.611111	0.881098	0.8325	0.793064	0.330675	0.601399	0.713178	0.5375	0.763485	0.673317	0.704759
1888	0.326273	0.383562	0.899083	0.459016	0.867257	0.805	0.729726	0.307111	0.689655	0.664336	0.454545	0.840708	0.671642	0.72448
1889	0.409804	0.432432	0.91411	0.533333	0.876471	0.825	0.747794	0.393375	0.674603	0.713262	0.515152	0.829167	0.701235	0.712757
1890	0.473506	0.521739	0.918429	0.571429	0.902077	0.85	0.811738	0.31805	0.621429	0.669173	0.497143	0.770563	0.652709	0.714304
1891	0.35314	0.432099	0.887147	0.492958	0.860182	0.795	0.758637	0.429834	0.695652	0.750929	0.588957	0.827869	0.732187	0.749548
1892	0.387043	0.391892	0.917178	0.517857	0.869186	0.82	0.759863	0.276942	0.641667	0.672535	0.452941	0.816239	0.663366	0.667359
1893	0.482766	0.457143	0.933333	0.592593	0.890173	0.85	0.819364	0.334468	0.701754	0.631944	0.430108	0.842593	0.651741	0.694687
1894	0.473357	0.506173	0.912226	0.594203	0.879154	0.83	0.807675	0.35698	0.671642	0.708955	0.535714	0.811966	0.696517	0.713648
1895	0.475808	0.476923	0.931343	0.574074	0.901734	0.8575	0.791319	0.37005	0.715596	0.727891	0.493671	0.873469	0.724566	0.732965
1896	0.412817	0.45679	0.893417	0.521127	0.866261	0.805	0.758872	0.299977	0.664179	0.659259	0.491713	0.798206	0.660891	0.689382
1897	0.357274	0.411765	0.906627	0.474576	0.882698	0.8225	0.733958	0.289877	0.614754	0.676259	0.454545	0.8	0.6575	0.695448
1898	0.504594	0.618421	0.901235	0.594937	0.909657	0.8475	0.807228	0.41116	0.734375	0.721014	0.549708	0.854077	0.725248	0.756439
1899	0.298268	0.410959	0.877676	0.428571	0.869697	0.7925	0.694784	0.363063	0.723577	0.680702	0.494444	0.850877	0.693627	0.751881
1900	0.415107	0.535714	0.909884	0.491803	0.923304	0.8575	0.77274	0.369245	0.731707	0.695341	0.514286	0.854626	0.706468	0.731947
1901	0.46816	0.464789	0.927052	0.578947	0.889213	0.845	0.772416	0.312365	0.596639	0.695035	0.452229	0.803279	0.665835	0.712639
1902	0.476471	0.461538	0.925466	0.6	0.876471	0.835	0.759804	0.308821	0.664179	0.624535	0.468421	0.788732	0.637717	0.717283
1903	0.464092	0.571429	0.90303	0.555556	0.908537	0.845	0.806106	0.345038	0.648	0.698582	0.487952	0.817427	0.683047	0.71305
1904	0.429295	0.474359	0.906832	0.552239	0.876877	0.8225	0.784927	0.354899	0.642276	0.694245	0.481707	0.814346	0.678304	0.729515
1905	0.344072	0.386667	0.895385	0.460317	0.863501	0.8	0.753238	0.328866	0.669355	0.698925	0.497006	0.826271	0.689826	0.731021
1906	0.429026	0.452381	0.908228	0.567164	0.861862	0.8125	0.768634	0.301325	0.544776	0.688889	0.464968	0.753036	0.641089	0.662843
1907	0.351286	0.368421	0.910494	0.491228	0.860058	0.8075	0.718659	0.337964	0.601449	0.714829	0.525316	0.773663	0.67581	0.714757
1908	0.365088	0.444444	0.896341	0.484848	0.88024	0.815	0.75254	0.328497	0.65625	0.67509	0.482759	0.809524	0.669136	0.717373
1909	0.455776	0.466667	0.92	0.57377	0.882006	0.835	0.79808	0.258747	0.610687	0.636364	0.444444	0.774336	0.628079	0.683807
1910	0.417855	0.583333	0.878049	0.512195	0.90566	0.825	0.767487	0.333926	0.673913	0.689394	0.531429	0.801762	0.68408	0.728508
1911	0.411945	0.534483	0.906433	0.492063	0.919881	0.8525	0.773303	0.295834	0.609756	0.684588	0.460123	0.799163	0.661692	0.710994
1912	0.354314	0.371429	0.915152	0.481481	0.872832	0.82	0.73769	0.30608	0.565574	0.716846	0.466216	0.790514	0.670823	0.693121
1913	0.410784	0.462687	0.912913	0.516667	0.894118	0.8375	0.791765	0.316464	0.688073	0.670068	0.436047	0.852814	0.674938	0.713662
1914	0.372649	0.371429	0.893939	0.42623	0.870206	0.8025	0.751995	0.331659	0.689394	0.660517	0.497268	0.813636	0.669975	0.714597
1915	0.387255	0.413333	0.910769	0.516667	0.870588	0.8175	0.775956	0.353783	0.587719	0.702422	0.437908	0.812	0.669975	0.725062
1916	0.480641	0.454545	0.928793	0.603448	0.877193	0.8375	0.790885	0.332315	0.645161	0.711268	0.493827	0.821138	0.691176	0.739441
1917	0.311653	0.442857	0.875758	0.430556	0.881098	0.8	0.714367	0.423767	0.708029	0.707407	0.551136	0.82684	0.707617	0.731403
1918	0.437297	0.448718	0.916149	0.564516	0.872781	0.825	0.780755	0.315528	0.622222	0.685393	0.5	0.782051	0.664179	0.709356
1919	0.376766	0.325	0.928125	0.530612	0.846154	0.8075	0.714518	0.329165	0.636364	0.713311	0.454545	0.839357	0.692308	0.713417
1920	0.355481	0.328125	0.892857	0.368421	0.874636	0.8025	0.722469	0.282808	0.646018	0.686007	0.442424	0.834025	0.674877	0.698769
1921	0.32786	0.371429	0.906061	0.45614	0.87172	0.8125	0.741624	0.320611	0.642857	0.689531	0.48503	0.809322	0.674938	0.721095
1922	0.420523	0.45977	0.900958	0.56338	0.857143	0.805	0.756454	0.301843	0.681481	0.654135	0.5	0.801843	0.663342	0.712868
1923	0.397496	0.360656	0.932153	0.488889	0.890141	0.845	0.785978	0.391431	0.691667	0.739437	0.528662	0.850202	0.725248	0.739463
1924	0.479387	0.629032	0.905325	0.549296	0.930091	0.8625	0.792864	0.319277	0.601626	0.737589	0.5	0.809339	0.696296	0.704269
1925	0.329134	0.313433	0.906907	0.403846	0.867816	0.8075	0.720435	0.336089	0.705357	0.696246	0.470238	0.860759	0.698765	0.733747
1926	0.341693	0.523077	0.865672	0.43038	0.903427	0.81	0.756576	0.369194	0.666667	0.675373	0.508475	0.800885	0.672457	0.710892
1927	0.42097	0.328571	0.933333	0.511111	0.867606	0.8275	0.76144	0.353388	0.621849	0.707317	0.468354	0.818548	0.682266	0.710546
1928	0.408037	0.43038	0.903427	0.523077	0.865672	0.81	0.785993	0.318205	0.669355	0.659498	0.466292	0.817778	0.662531	0.717205
1929	0.302634	0.423729	0.891496	0.403226	0.899408	0.8225	0.725663	0.264913	0.642202	0.677966	0.424242	0.83682	0.668317	0.677534
1930	0.495101	0.549296	0.917933	0.590909	0.904192	0.8525	0.818068	0.32875	0.643478	0.727586	0.48366	0.837302	0.703704	0.729252
1931	0.453481	0.5	0.923077	0.54386	0.909621	0.8575	0.77459	0.304206	0.616	0.715827	0.49359	0.805668	0.684864	0.712322
1932	0.423372	0.449275	0.918429	0.534483	0.888889	0.8375	0.753025	0.337179	0.645669	0.691756	0.488095	0.810924	0.67734	0.729581
1933	0.447134	0.513889	0.908537	0.552239	0.894895	0.8375	0.789902	0.375914	0.669173	0.709559	0.529762	0.814346	0.696296	0.702938
1934	0.52725	0.506494	0.931889	0.639344	0.887906	0.85	0.796049	0.287825	0.565574	0.690391	0.442308	0.785425	0.652605	0.6827
1935	0.347449	0.405063	0.88785	0.470588	0.858434	0.7925	0.730067	0.299742	0.638655	0.647887	0.431818	0.810573	0.645161	0.708075
1936	0.471158	0.513158	0.91358	0.58209	0.888889	0.8375	0.805141	0.414529	0.709924	0.725275	0.553571	0.838983	0.720297	0.767609
1937	0.555445	0.52	0.938462	0.661017	0.894428	0.86	0.828819	0.287476	0.583333	0.719858	0.469799	0.802372	0.679104	0.690327
1938	0.369328	0.419355	0.905325	0.448276	0.894737	0.83	0.769258	0.286613	0.623853	0.698305	0.433121	0.834008	0.678218	0.701767
1939	0.418496	0.492308	0.910448	0.516129	0.902367	0.8425	0.790203	0.266975	0.625	0.681979	0.454545	0.810924	0.665012	0.693691
1940	0.473639	0.527473	0.899676	0.607595	0.866044	0.815	0.791553	0.433047	0.75	0.71374	0.583333	0.842342	0.726368	0.766674
1941	0.423956	0.465753	0.911315	0.539683	0.884273	0.83	0.777519	0.295901	0.603306	0.696429	0.462025	0.802469	0.668329	0.676111
1942	0.362259	0.448718	0.888199	0.492958	0.869301	0.8025	0.752622	0.387578	0.725806	0.716312	0.529412	0.855932	0.719212	0.744744
1943	0.411922	0.493671	0.894081	0.534247	0.877676	0.815	0.745465	0.3907	0.75188	0.685393	0.543478	0.847222	0.7075	0.737445
1944	0.345485	0.430769	0.895522	0.444444	0.890208	0.82	0.745867	0.287187	0.633588	0.65942	0.468927	0.791304	0.651106	0.664763
1945	0.34963	0.392405	0.900312	0.492063	0.857567	0.8	0.727238	0.299847	0.645455	0.695946	0.440994	0.840816	0.682266	0.685614
1946	0.364326	0.509091	0.898551	0.444444	0.919881	0.845	0.76353	0.360835	0.677686	0.702128	0.493976	0.835443	0.694789	0.700814
1947	0.31402	0.471429	0.866667	0.428571	0.885449	0.7975	0.721865	0.313564	0.717949	0.637324	0.449198	0.845794	0.660848	0.719689
1948	0.364935	0.435484	0.872781	0.385714	0.893939	0.805	0.742987	0.265919	0.658333	0.648936	0.44382	0.816964	0.651741	0.689906
1949	0.36084	0.4375	0.895833	0.444444	0.893175	0.8225	0.761057	0.23524	0.603774	0.676667	0.397516	0.828571	0.657635	0.656686
1950	0.380368	0.486842	0.885802	0.5	0.880368	0.81	0.763887	0.284623	0.636364	0.645985	0.464088	0.786667	0.642857	0.690948
1951	0.406061	0.486486	0.895706	0.514286	0.884848	0.82	0.760476	0.283521	0.666667	0.661972	0.454545	0.824561	0.663366	0.691703
1952	0.431925	0.4	0.938235	0.533333	0.898592	0.8575	0.764069	0.279777	0.613445	0.705674	0.467949	0.812245	0.678304	0.682666
1953	0.451637	0.522388	0.912913	0.546875	0.904762	0.8475	0.758836	0.350837	0.635514	0.749164	0.475524	0.851711	0.719212	0.721993
1954	0.39997	0.385542	0.914826	0.542373	0.85044	0.805	0.726701	0.273424	0.578947	0.675277	0.466667	0.76569	0.643564	0.676807
1955	0.294862	0.360656	0.902655	0.4	0.886957	0.82	0.679842	0.274491	0.529412	0.683099	0.411765	0.776	0.637717	0.671872
1956	0.443452	0.473684	0.91358	0.5625	0.880952	0.83	0.798177	0.317318	0.605042	0.701389	0.455696	0.811245	0.673219	0.714416
1957	0.370271	0.46988	0.880126	0.506494	0.863777	0.795	0.761107	0.335922	0.629032	0.707143	0.4875	0.811475	0.683168	0.705709
1958	0.477153	0.513514	0.917178	0.584615	0.892537	0.8425	0.784248	0.340887	0.638462	0.728938	0.528662	0.808943	0.699752	0.727205
1959	0.357015	0.433333	0.908824	0.45614	0.900875	0.8375	0.715616	0.238703	0.57265	0.664336	0.411043	0.791667	0.637717	0.646636
1960	0.352618	0.338462	0.907463	0.415094	0.876081	0.815	0.744712	0.293522	0.64486	0.707483	0.445161	0.845528	0.690773	0.703781
1961	0.421332	0.467532	0.900929	0.529412	0.876506	0.8175	0.766256	0.336067	0.690476	0.672662	0.488764	0.827434	0.678218	0.733856
1962	0.420044	0.4	0.935294	0.521739	0.898305	0.855	0.792864	0.268571	0.634146	0.661972	0.448276	0.806867	0.653563	0.699299
1963	0.42154	0.463158	0.895082	0.578947	0.842593	0.7925	0.766793	0.339234	0.683824	0.680451	0.522472	0.808036	0.681592	0.702753
1964	0.475918	0.466667	0.926154	0.59322	0.882698	0.84	0.800636	0.327891	0.547445	0.712177	0.490196	0.756863	0.656863	0.703013
1965	0.431612	0.362319	0.939577	0.555556	0.876056	0.84	0.767449	0.299069	0.626087	0.707904	0.458599	0.827309	0.684729	0.709812
1966	0.497386	0.4875	0.925	0.619048	0.878338	0.8375	0.799986	0.339311	0.650407	0.676157	0.467836	0.815451	0.668317	0.718114
1967	0.361111	0.457831	0.880126	0.5	0.861111	0.7925	0.733167	0.286886	0.65	0.657244	0.445714	0.815789	0.655087	0.699335
1968	0.464753	0.513889	0.914634	0.569231	0.895522	0.8425	0.769437	0.395445	0.70229	0.717949	0.544379	0.834043	0.712871	0.72727
1969	0.364683	0.458333	0.890244	0.478261	0.882175	0.8125	0.753711	0.314239	0.647059	0.707317	0.478261	0.828571	0.689655	0.704562
1970	0.495063	0.558824	0.918675	0.584615	0.910448	0.8575	0.821493	0.265466	0.62069	0.680556	0.439024	0.816667	0.663366	0.681713
1971	0.503299	0.45	0.934375	0.631579	0.87172	0.8375	0.793898	0.331835	0.634921	0.703571	0.490798	0.8107	0.682266	0.732785
1972	0.377362	0.454545	0.904192	0.483871	0.893491	0.83	0.732535	0.306347	0.62963	0.684982	0.497076	0.78903	0.666667	0.707665
1973	0.319748	0.426471	0.873494	0.408451	0.881459	0.7975	0.730789	0.291866	0.622951	0.704225	0.475	0.813008	0.679803	0.68591
1974	0.562367	0.576923	0.928571	0.661765	0.900602	0.86	0.83137	0.397173	0.676692	0.72963	0.552147	0.820833	0.712159	0.761383
1975	0.413725	0.469697	0.913174	0.516667	0.897059	0.84	0.76049	0.287903	0.561983	0.680851	0.43038	0.783673	0.645161	0.690113
1976	0.343696	0.382716	0.899687	0.492063	0.851632	0.795	0.719891	0.362008	0.686131	0.680451	0.52514	0.808036	0.682382	0.738301
1977	0.446013	0.455882	0.924699	0.553571	0.892442	0.845	0.773957	0.341068	0.678261	0.71777	0.490566	0.847737	0.706468	0.7374
1978	0.46085	0.494118	0.907937	0.591549	0.869301	0.82	0.796973	0.292805	0.674419	0.639706	0.47027	0.805556	0.650873	0.698631
1979	0.414799	0.402985	0.927928	0.529412	0.885387	0.84	0.76302	0.292742	0.612903	0.710714	0.484076	0.805668	0.680693	0.707393
1980	0.473423	0.488095	0.914557	0.602941	0.870482	0.825	0.788625	0.365877	0.61194	0.702206	0.503067	0.786008	0.672414	0.7279
1981	0.367398	0.458333	0.890244	0.478261	0.882175	0.8125	0.771903	0.337437	0.635714	0.677903	0.508571	0.780172	0.663391	0.733041
1982	0.493762	0.4375	0.943452	0.595745	0.898017	0.8625	0.795461	0.271668	0.645161	0.642857	0.444444	0.803571	0.643564	0.685966
1983	0.354048	0.385714	0.909091	0.473684	0.874636	0.8175	0.70848	0.333769	0.640351	0.723183	0.477124	0.836	0.699752	0.676041
1984	0.4329	0.4875	0.903125	0.557143	0.875758	0.82	0.752229	0.363905	0.709402	0.690141	0.48538	0.852174	0.695761	0.745112
1985	0.450086	0.555556	0.89939	0.547945	0.902141	0.8375	0.799778	0.325926	0.621429	0.675373	0.5	0.773504	0.656863	0.691935
1986	0.428571	0.418919	0.923313	0.553571	0.875	0.83	0.790127	0.379487	0.692308	0.713287	0.496933	0.85	0.707196	0.766541
1987	0.529533	0.581081	0.920245	0.623188	0.906344	0.8575	0.795547	0.368335	0.697183	0.680769	0.543956	0.804545	0.686567	0.741453
1988	0.375453	0.407895	0.907407	0.508197	0.867257	0.8125	0.756782	0.339822	0.6875	0.692308	0.511628	0.825328	0.690773	0.71089
1989	0.443501	0.460526	0.916667	0.564516	0.878698	0.83	0.768777	0.329574	0.661157	0.674912	0.465116	0.823276	0.670792	0.719807
1990	0.441878	0.447368	0.91358	0.548387	0.87574	0.825	0.769803	0.288973	0.604167	0.69112	0.520958	0.758475	0.66005	0.681375
1991	0.522727	0.454545	0.946108	0.625	0.897727	0.865	0.784091	0.289331	0.6	0.69258	0.45283	0.803279	0.665012	0.693843
1992	0.441708	0.521127	0.905775	0.544118	0.89759	0.8375	0.789201	0.337063	0.627907	0.672662	0.47093	0.795745	0.658477	0.731124
1993	0.535714	0.571429	0.927273	0.625	0.910714	0.865	0.831473	0.270186	0.630631	0.66323	0.416667	0.824786	0.654229	0.671571
1994	0.438961	0.5	0.903727	0.557143	0.881818	0.825	0.755238	0.369364	0.730496	0.664122	0.539267	0.820755	0.687345	0.740977
1995	0.53493	0.5	0.929487	0.666667	0.868263	0.835	0.809517	0.25191	0.577465	0.661597	0.479532	0.74359	0.632099	0.673584
1996	0.461622	0.480519	0.910217	0.560606	0.88024	0.8275	0.779691	0.353451	0.651515	0.695971	0.508876	0.805085	0.681481	0.732995
1997	0.374545	0.412698	0.916914	0.481481	0.893064	0.8375	0.75562	0.365325	0.676923	0.691176	0.511628	0.817391	0.686567	0.746311
1998	0.450009	0.475	0.9125	0.575758	0.874251	0.825	0.780666	0.357758	0.647059	0.72119	0.539877	0.801653	0.696296	0.740044
1999	0.37216	0.513889	0.878049	0.480519	0.891641	0.8125	0.747517	0.340741	0.684615	0.660584	0.489011	0.815315	0.668317	0.721181
[truncated: 3,001 more rows]
